# Supplementary material for: Behçet syndrome: The disturbed balance between anti‐ (CLEC12A, CLC) and proinflammatory (IFI27) gene expressions
Source: Immun Inflamm Dis. 2023 Apr 12;11(4):e836. doi: 10.1002/iid3.836 (PMC10091377; doi:10.1002/iid3.836)
Supplement: Supplementary file 3 — Support3 File. [file IID3-11-e836-s003.xlsx]

## Sheet: Sayfa1
CODE	GROUP	SAMPLE NAME	PATIENTS INITIALS	RNA [ ] (ng/uL)	RNA 260/280	AGILENT RIN	aRNA [ ] (ng/uL)	aRNA 260/280
32	D	D1	RK	96.2	2.27	8.1	592.4	1.94
33	D	D2	MFA	97.8	2.29	9.1	1065.05	2
51	D	D3	NA	73.3		7.6	1050.58	2.04
64	D	D4	HK	48	2.45	7.8	1010.34	2
82	D	D5	SM	203.4	2.21	6.8	842.28	2.09
83	D	D6	UA	87	2.26		1029	2.02
84	D	D7	ZÇ	137	2.25		835.8	2.1
101	C	C1	TBO	68.3	2.29	8.2	1012.84	1.98
111	C	C10	OÇ	78.1		8.3	851.05	1.97
112	C	C11	CBA	48.1		8.3	753.48	1.98
113	C	C12	NB	142		7.5	911.7	2.08
114	C	C13	ŞSO	92.5		8.2	623.5	1.95
115	C	C14	AC	47.6		8.4	762.59	1.97
116	C	C15	NC	33.8		8.3	619.72	1.97
102	C	C2	OE	81.8	2.33	7.7	767.2	2.01
94	C	C3	MÇ	49	2.35	8.1	997.33	2
103	C	C4	AOS	95.6	2.29	7.4	890	1.99
104	C	C5	BS	83.9	2.3	7.8	822.3	2
105	C	C6	YK	89.6	2.27		765.5	1.99
106	C	C7	MG	122.9	2.25	7.7	688.9	2.07
107	C	C8	ÜG	118.6	2.25	8.2	761.45	2.11
108	C	C9	HÇ	108	2.22		941.18	2.08
21	M	M1	ZE	47.7	2.38	8	812.46	1.99
31	M	M2	MÇ	79.1	2.24	8.3	727.7	1.99
54	M	M3	HY	82.7		7.2	649.4	1.96
62	M	M4	AA	52.2	2.33	8.1	751.54	2.05
63	M	M5	AÇ	62.4	2.38	7.8	1117.82	2
71	M	M6	AU	56.1	2.23		846.41	2.05
72	M	M7	GT	73.1	2.21	6.7	632.65	2.06
73	M	M8	NK	76.3	2.22	5.2	773.61	2.07
22	O	O1	MS	84.7	2.26	8.6	775.6	2.03
43	O	O2	HA	160.5	2.19	8.7	800.68	2.06
45	O	O3	MB	30.7	2.35	8.1	996.39	1.98
46	O	O4	ND	73.2	2.21	8.6	1172.85	1.99
48	O	O5	RS	60	2.19	8.5	840.89	1.97
11	V	V1	CY	122.2	2.21	8.1	837.99	2.09
12	V	V2	İU	60	2.26	8.1	997.2	1.99
41	V	V3	MA	113	2.21	8.3	986.31	2.09
42	V	V4	MÇ	59.8	2.21		1111.3	2.03
47	V	V5	FY	56.1	2.33	8.3	1177.75	2
52	V	V6	HK	77.5		7.9	981.1	2.05
53	V	V7	MÖ	144.6		6.9	973.6	2.05
61	V	V8	AÖ	116.3	2.22	8	585.16	2.09
81	V	V9	TU	55.3	2.42	7.3	1036.68	2.01
