# Supplementary material for: Behçet syndrome: The disturbed balance between anti‐ (CLEC12A, CLC) and proinflammatory (IFI27) gene expressions
Source: Immun Inflamm Dis. 2023 Apr 12;11(4):e836. doi: 10.1002/iid3.836 (PMC10091377; doi:10.1002/iid3.836)
Supplement: Supplementary file 4 — Support4 File. [file IID3-11-e836-s001.xlsx]

## Sheet: Sheet1
Experiment Names	CODE	BxC	MxC	OxC	VxC	MxO	MxV	OxV	GENDER	AGE Dx	AGE Ex	M INV	O INV	V INV	MSS INV	GIS INV	CNS INV
D1	32	B							M	25	32	M		V	MSS
D2	33	B							M	11	18	M				GIS
D3	51	B							M	18	30	M		V	MSS
D4	64	B							M	23	32	M	O	V
D5	82	B							M	13	34	M	O	V
D6	83	B							M	17	22	M		V			CNS
D7	84	B							M	27	40	M	O	V	MSS
C1	101	C	C	C	C				M		19
C10	111	C	C	C	C				M		57
C11	112	C	C	C	C				F		24
C12	113	C	C	C	C				F		27
C13	114	C	C	C	C				F		42
C14	115	C	C	C	C				F		45
C15	116	C	C	C	C				F		57
C2	102	C	C	C	C				M		21
C3	94	C	C	C	C				M		27
C4	103	C	C	C	C				M		33
C5	104	C	C	C	C				M		34
C6	105	C	C	C	C				M		36
C7	106	C	C	C	C				M		37
C8	107	C	C	C	C				M		42
C9	108	C	C	C	C				M		48
M1	21	B	M			M	M		F	25	56	M
M2	31	B	M			M	M		F	33	57	M
M3	54	B	M			M	M		F	29	42	M
M4	62	B	M			M	M		F	25	29	M
M5	63	B	M			M	M		F	25	46	M
M6	71	B	M			M	M		F	15	25	M
M7	72	B	M			M	M		F	24	27	M
M8	73	B	M			M	M		M	33	53	M
O1	22	B		O		O		O	M	18	24	M	O
O2	43	B		O		O		O	F	23	58	M	O
O3	45	B		O		O		O	F	22	26	M	O
O4	46	B		O		O		O	F	44	47	M	O
O5	48	B		O		O		O	M	10	18	M	O
V1	11	B			V		V	V	M	33	35	M		V
V2	12	B			V		V	V	M	40	43	M		V
V3	41	B			V		V	V	M	24	28	M		V
V4	42	B			V		V	V	M	33	33	M		V
V5	47	B			V		V	V	M	26	27	M		V
V6	52	B			V		V	V	M	31	56	M		V
V7	53	B			V		V	V	M	28	28	M		V
V8	61	B			V		V	V	M	28	32	M		V
V9	81	B			V		V	V	M	35	36	M		V
