# Supplementary material for: Behçet syndrome: The disturbed balance between anti‐ (CLEC12A, CLC) and proinflammatory (IFI27) gene expressions
Source: Immun Inflamm Dis. 2023 Apr 12;11(4):e836. doi: 10.1002/iid3.836 (PMC10091377; doi:10.1002/iid3.836)
Supplement: Supplementary file 5 — Support5 File. [file IID3-11-e836-s008.xlsx]

## Sheet: BvsC p0.05 FC1.5
Gene Identifier	Fold Change of B VS C	Parametric p-value
TCF4	-1.71	2e-07
229420_at	-1.798	9e-07
ZBTB44	-1.533	1e-06
RABGAP1L	-1.634	2.7e-06
SEPT11	-1.503	3.1e-06
SLC16A7	-1.692	5.7e-06
DPF1	1.533	6.9e-06
HEATR1	-1.521	6.9e-06
217506_at	-1.595	1.17e-05
234572_at	1.524	1.19e-05
PTCRA	1.526	1.4e-05
BRI3BP	-1.672	1.63e-05
P2RX1	1.563	1.65e-05
NPIPB15	-1.526	1.99e-05
CREB1	-1.521	1.99e-05
LLGL1	1.606	2.07e-05
CSE1L	-1.589	2.93e-05
RBM15	-1.505	3.18e-05
CCDC14	-1.603	3.5e-05
H3F3A	-1.519	3.61e-05
SERTAD2	-1.629	3.74e-05
PPP2R5E	-1.584	3.94e-05
PBXIP1	-1.537	4.35e-05
CXXC5	-1.6	4.87e-05
ALDH6A1	-1.595	5.21e-05
DYRK2	-1.72	5.82e-05
TRIM13	-1.591	6.05e-05
H2AFV	-1.519	6.14e-05
KRT10	-1.53	6.18e-05
ZMYND11	-1.614	6.36e-05
H1F0	1.65	6.37e-05
243810_at	-1.814	6.37e-05
HIBCH	-1.518	6.43e-05
ANKRD9	2.201	6.62e-05
UHMK1	-1.537	6.78e-05
KIAA1143	-1.533	7.93e-05
CHD9	-1.537	8.35e-05
HLA-DOB	-1.643	8.6e-05
GOLGA8N	-1.569	9.08e-05
243154_at	-1.644	9.59e-05
LIMA1	-1.502	9.85e-05
HSP90AA1	-1.52	0.0001006
CXXC5	-1.847	0.0001007
208663_s_at	-1.642	0.0001102
NFATC2	-1.574	0.0001132
PSMD12	-1.598	0.000116
SLC5A3	-1.908	0.0001178
206110_at	2.019	0.0001197
UFL1	-1.514	0.0001221
MS4A1	-1.811	0.0001234
ZNF395	-1.675	0.0001235
TSHZ1	-1.601	0.0001252
THUMPD1	-1.542	0.0001288
MTERF4	-1.541	0.0001298
THOC2	-1.562	0.0001342
KAT6B	-1.601	0.0001367
NMT2	-1.738	0.000141
MALAT1	-1.524	0.0001453
C1QBP	-1.598	0.0001454
S1PR1	-1.544	0.0001464
CLEC12A	-2.461	0.0001469
RPL38	-1.5	0.0001602
213605_s_at	-1.591	0.0001668
PYROXD1	-1.58	0.0001673
ARF6	-1.537	0.0001675
IL2RB	-1.654	0.0001676
SKP2	-1.523	0.0001687
PHACTR2	-1.517	0.0001696
TWISTNB	-1.536	0.0001746
NFATC2	-1.52	0.0001773
ARL5B	-1.577	0.0001779
FAM208A	-1.53	0.0001793
SWAP70	-1.977	0.0001824
PEBP1	-1.539	0.0001857
CXXC5	-1.524	0.0001864
TCF4	-1.745	0.0001866
UFM1	-1.631	0.000195
SWAP70	-1.584	0.0001953
SPIN1	-1.723	0.0002004
NT5DC1	-1.551	0.0002006
EID2	-1.509	0.0002027
PRKD3	-1.664	0.0002037
ATMIN	-1.627	0.0002064
TCF4	-1.681	0.0002104
BCL2L1	1.505	0.0002253
MIR181A2HG	-1.656	0.0002255
G3BP1	-1.571	0.0002319
NAA35	-1.566	0.000238
BANK1	-2.115	0.0002468
214290_s_at	1.523	0.0002476
208661_s_at	-1.582	0.0002479
FOLR1	-1.589	0.0002493
ANKH	1.971	0.000254
OPN3	-1.698	0.0002555
AFF3	-1.654	0.0002874
XCL1	-1.734	0.0002905
SEC62	-1.544	0.0002944
NAP1L1	-1.524	0.0002971
DYRK2	-1.502	0.0003015
ZCRB1	-1.521	0.0003045
CPSF6	-1.598	0.0003084
CACYBP	-1.511	0.0003137
MALT1	-1.625	0.0003205
GPR183	-1.864	0.0003212
ZC3H12D	-1.755	0.0003218
CROCCP2	-1.537	0.000323
APPL1	-1.643	0.0003241
UTRN	-1.562	0.0003258
MSH6	-1.545	0.00033
COX11	-1.732	0.0003336
TCF4	-1.551	0.0003352
ITGB5	1.521	0.0003439
236395_at	-1.601	0.0003439
STYX	-1.657	0.0003527
ST6GALNAC4	1.537	0.0003538
MS4A1	-2.957	0.0003591
LINC00926	-2.204	0.0003648
RAPGEF6	-1.565	0.0003691
210645_s_at	-1.582	0.0003703
PPP6C	-1.582	0.0003734
YME1L1	-1.78	0.0003846
SEL1L3	-1.598	0.0003853
AGPAT5	-1.545	0.0003853
CCT6A	-1.531	0.0003865
SP4	-1.618	0.0003894
ST6GALNAC4	1.968	0.0003901
ZBTB44	-1.585	0.0003946
ZNF664	-1.571	0.0003991
NFX1	-1.53	0.0004051
CCND2	-1.527	0.0004088
214129_at	-1.506	0.0004111
RIOX2	-1.618	0.0004168
ATP2B1	-1.643	0.0004179
ASNS	-1.573	0.0004214
SLC26A2	-1.548	0.0004261
RABGAP1L	-1.728	0.0004338
HACD2	-1.704	0.0004362
209362_at	-1.612	0.0004374
SLC5A3	-1.594	0.0004422
TM9SF3	-1.649	0.000445
LINC01215	-1.936	0.0004462
SIKE1	-1.564	0.0004545
236280_at	-2.2	0.0004547
EXOSC8	-1.552	0.0004549
RNF125	-1.695	0.0004611
208073_x_at	-1.555	0.0004674
ST6GALNAC4	1.877	0.0004715
EBF1	-1.912	0.0004721
MEF2C	-1.576	0.0004764
BANK1	-1.623	0.0004886
EIF2AK3	-1.696	0.0004905
USP14	-1.511	0.0004924
BANK1	-1.761	0.0004955
1559078_at	-1.616	0.0005022
BIRC3	-1.757	0.000505
SRSF7	-1.505	0.0005102
NAPSB	-2.138	0.0005152
RCHY1	-1.546	0.0005232
PTCH1	-1.626	0.0005237
SPTBN1	-1.613	0.0005247
IL27RA	-1.511	0.000525
POU2AF1	-2.174	0.0005271
218280_x_at	1.516	0.000529
ISOC1	-1.58	0.0005312
SMC4	-1.655	0.0005329
HACD3	-1.545	0.0005358
ARL4C	-1.578	0.0005369
RAB30	-1.727	0.0005424
214567_s_at	-1.705	0.0005462
SNRPD2	-1.501	0.0005462
CACNA2D3	-1.709	0.0005479
CEP78	-1.596	0.0005499
BCL11A	-1.819	0.0005571
ESYT2	-1.553	0.0005597
RPL35	-1.622	0.0005621
EIF3L	-1.515	0.0005655
HNRNPA0	-1.554	0.0005693
PRKACB	-1.836	0.0005712
CLOCK	-1.58	0.0005829
TRAF5	-1.732	0.0005951
NUP88	-1.521	0.0006003
AKAP9	-1.509	0.0006042
208662_s_at	-1.556	0.0006079
RFX7	-1.628	0.0006109
SUB1	-1.518	0.000615
ELK4	-1.574	0.0006211
VPREB3	-1.87	0.0006234
1555762_s_at	-1.542	0.0006313
ZCCHC7	-1.55	0.0006356
CEP57	-1.532	0.0006414
EED	-1.517	0.0006414
IGKC	-1.663	0.0006447
CLC	-2.463	0.0006635
236607_at	-1.511	0.0006743
PRKACB	-1.507	0.0006784
TPM1	1.507	0.0006816
214363_s_at	-1.509	0.0006882
KLF12	-1.735	0.0006894
MS4A1	-2.226	0.0006898
TERF1	-1.595	0.0006922
UPF3A	-1.508	0.0006995
CMTM5	1.773	0.0007202
STAP1	-1.861	0.0007302
RABEP2	-1.628	0.0007439
BCL11A	-1.685	0.000746
MAPK9	-1.504	0.0007478
TMEM158	2.484	0.0007532
PIKFYVE	-1.529	0.0007547
213089_at	-1.562	0.0007558
GATA3	-1.586	0.0007594
NUP160	-1.691	0.0007608
LYRM7	-1.758	0.0007764
PLEKHA3	-1.539	0.0007895
TNFRSF10A	-1.524	0.0007897
PAX5	-2.12	0.0007911
RCBTB1	-1.514	0.0008014
QSER1	-1.666	0.0008055
ZNF121	-1.604	0.000808
TSHZ1	-1.559	0.0008228
TMEM14C	-1.554	0.0008309
MTPAP	-1.518	0.000832
UPF3B	-1.551	0.0008407
RILP	1.554	0.0008448
MSMO1	-1.502	0.0008465
ADI1	-1.554	0.0008467
PIGK	-1.682	0.0008541
FAM162A	-1.554	0.0008548
227663_at	-1.553	0.0008685
238900_at	-1.632	0.0008711
SUCLG2	-1.552	0.000882
KDM2B	-1.583	0.0009018
TIAM1	-1.801	0.0009056
HMG20A	-1.512	0.0009058
BLNK	-1.938	0.0009112
TIA1	-1.641	0.0009122
ESYT1	-1.517	0.0009136
CD96	-1.535	0.0009466
SMOX	1.572	0.0009483
NUCKS1	-1.595	0.0009573
226365_at	-1.548	0.0009643
GYPB	2.216	0.0009692
CD47	-1.525	0.0009793
BEX2	-1.511	0.0009835
PAPD5	-1.727	0.0009898
HOOK3	-1.555	0.000997
MS4A1	-2.199	0.0010003
SHPRH	-1.623	0.0010013
TMEM263	-1.791	0.0010042
SLC39A8	-1.616	0.0010181
226694_at	-1.625	0.0010209
S100A10	-1.509	0.0010294
VPS13C	-1.59	0.0010323
EVL	-1.508	0.0010353
SEH1L	-1.548	0.0010401
CD79B	-1.622	0.0010463
FAM84B	-1.685	0.0010545
203614_at	-1.501	0.0010781
SELP	1.533	0.0011
200912_s_at	-1.5	0.0011026
IGH	-1.826	0.0011219
TRIB2	-1.585	0.0011358
TPD52	-1.797	0.0011398
OSBP2	1.731	0.001142
ELP1	-1.561	0.00116
ITGA4	-1.664	0.0011746
BUB3	-1.625	0.0011746
DIEXF	-1.517	0.0011757
FKBP8	1.563	0.001232
RSPRY1	-1.525	0.001238
235151_at	-1.502	0.0012384
ICE1	-1.585	0.0012413
HSPH1	-1.536	0.001248
RALGPS2	-1.505	0.0012775
TMPO	-1.582	0.0012795
PLEKHA1	-1.565	0.0012897
TAPT1	-1.502	0.0013075
CCDC50	-1.544	0.00134
PURA	-1.523	0.0013448
TRNT1	-1.542	0.0013497
PID1	-1.566	0.0013629
TREML1	1.879	0.0013642
NPRL3	1.571	0.0013672
ZBTB33	-1.559	0.0013673
RPL31	-1.753	0.0013721
BCL11B	-1.751	0.0013726
MTO1	-1.526	0.0013735
DYRK2	-1.759	0.0013742
RASGRP1	-1.648	0.0013805
1566964_at	1.52	0.0013985
ACRBP	1.631	0.0014042
KRR1	-1.502	0.0014191
ANKRD9	1.504	0.0014352
TTC39C	-1.616	0.0014355
GPR18	-1.594	0.001443
FAM98B	-1.631	0.0014508
1556462_a_at	-1.51	0.0014511
CEP68	-1.574	0.0014593
JMY	-1.563	0.0014686
ZBTB21	-1.518	0.001469
GLOD4	-1.539	0.0014703
AKAP11	-1.775	0.001479
PRRC1	-1.61	0.0014903
TAL1	1.705	0.0014987
YME1L1	-1.724	0.0015091
243780_at	-2.159	0.0015129
PRPF4B	-1.571	0.0015221
FAM76B	-1.504	0.001528
FAM126A	-1.599	0.0015311
ATP2B1	-1.593	0.0015384
FCRL3	-1.804	0.0015451
STRBP	-1.985	0.0015453
BCL11B	-1.625	0.001547
ARFGEF2	-1.538	0.001557
SH2D1B	-1.996	0.0015585
SLC38A1	-1.518	0.0015672
GFM1	-1.594	0.0015771
220890_s_at	-1.508	0.0015793
DNAJA4	1.529	0.0015951
CREBL2	-1.762	0.0016316
ARMC1	-1.646	0.0016316
TCF12	-1.556	0.0016325
CAMK2D	-1.54	0.0016407
DCAF16	-1.623	0.0016462
CRY1	-1.653	0.0016528
TLK1	-1.55	0.001657
GPALPP1	-1.543	0.0016577
NPRL3	1.696	0.0016945
STK39	-1.58	0.0016954
ZER1	1.504	0.0016954
DENND4C	-1.589	0.0016992
TBC1D4	-1.732	0.0017439
SNRPA1	-1.623	0.0017575
CD72	-1.531	0.0017776
GADD45A	1.535	0.0018059
F13A1	1.503	0.001811
ITGB1BP1	-1.516	0.0018126
VMA21	-1.53	0.0018184
HLA-DPA1	-1.513	0.001853
LTBP2	1.531	0.0018645
CFAP97	-1.627	0.0018819
ITGA2B	1.543	0.0018824
ZRANB2	-1.679	0.001902
SESN3	-1.536	0.0019212
TMEM63B	1.604	0.0019261
RAB28	-1.63	0.0019396
DDHD2	-1.61	0.0019625
SUCLG2	-1.534	0.0019736
NMT2	-1.808	0.0019759
ABCD3	-1.599	0.0019782
PBDC1	-1.551	0.0020036
200626_s_at	-1.508	0.0020298
METAP2	-1.563	0.00203
NEDD4L	1.652	0.0020406
TCERG1	-1.663	0.0020562
LOC374443	-1.542	0.0020666
UBA6	-1.596	0.0020774
NUP54	-1.546	0.0020872
SLFN5	-1.561	0.0020944
CMTR2	-1.801	0.0021205
PPP1R2	-1.574	0.002129
PLEKHA1	-1.655	0.0021507
SLC26A8	1.7	0.0021544
SMC1A	-1.598	0.0022093
216191_s_at	-1.836	0.0022188
IGHM	-2.455	0.0022359
CA1	2.642	0.0022843
TSC22D2	-1.505	0.0022863
230653_at	-1.634	0.0023182
SMARCA5	-1.554	0.0023208
TGFBR3	-1.564	0.0023378
ACADM	-1.631	0.0023605
JAZF1	1.565	0.0023859
CD160	-1.657	0.0023968
CDK6	-1.522	0.0023987
PANK3	-1.648	0.002399
RRAS2	-1.632	0.002421
GYPB	2.345	0.0024497
RANBP6	-1.509	0.0024507
ATR	-1.526	0.0024722
DOCK10	-1.678	0.002482
TRMT13	-1.63	0.002503
EFR3A	-1.63	0.0025093
IFI27	3.402	0.002519
RPS24	-1.57	0.0025209
202265_at	-1.909	0.0025276
TGFBR3	-1.716	0.0025777
GYPA	2.123	0.0025933
RUNDC3A	1.746	0.0026094
RPL9	-1.761	0.0026333
FCRLA	-1.544	0.0026574
THEM4	-1.53	0.0026587
CCR6	-1.559	0.0026865
TPD52	-1.525	0.0026891
244375_at	-1.532	0.0027046
OLIG1	-1.739	0.0027145
IGHM	-1.852	0.0027185
RCAN3	-1.85	0.0028158
ZBTB38	-1.573	0.0028292
FAM208B	-1.669	0.0028393
TOX	-1.512	0.002841
EBLN3P	-1.664	0.0028633
LRPPRC	-1.502	0.0028887
SIAH2	1.569	0.0029049
FKBP5	2.043	0.0029339
TRAM1	-1.538	0.002951
NAA15	-1.52	0.0029834
MEX3C	-1.633	0.0029875
225310_at	-1.53	0.0030064
SH2D1A	-1.535	0.0030151
ZNF573	-1.516	0.0030212
ITM2A	-1.722	0.0030438
AGL	-1.795	0.0030794
GYPB	2.023	0.0030954
TBC1D9	-1.766	0.0031118
RRP1B	-1.51	0.0031748
UBA2	-1.526	0.0032194
IER3IP1	-1.67	0.0032249
226444_at	-1.624	0.0032296
RORA	-1.685	0.0032882
XK	2.078	0.0033522
RNF6	-1.584	0.0033741
KLRF1	-1.912	0.0033936
PPM1K	-1.537	0.0034026
TRIM10	1.678	0.0034386
RALGAPA1	-1.542	0.003459
CRIP1	-1.582	0.0034816
AQP3	-1.669	0.003506
CD28	-1.636	0.0035226
PCSK5	-1.524	0.0035799
SMAD5	-1.523	0.003641
FCMR	-1.552	0.0037022
C12orf29	-1.591	0.0037547
CMC1	-1.515	0.0038062
PYROXD1	-1.662	0.0038153
OSBPL8	-1.655	0.0038251
ITGA2B	1.895	0.0038633
CX3CR1	-1.53	0.0039181
RHD	1.607	0.0039499
239205_s_at	1.556	0.0039899
RAP1GAP	1.765	0.0040162
HINT1	-1.548	0.004133
NAE1	-1.518	0.0042449
TFAM	-1.513	0.0043193
ALOX12	1.603	0.0043275
HLA-DQB1	-1.616	0.0043586
CLU	1.701	0.0043642
CTTN	1.564	0.0044538
MYBL1	-1.922	0.0044847
TMEM106B	-1.56	0.0045564
SLC6A8	1.665	0.0045692
FAM3C	-1.664	0.0046423
RB1	-1.508	0.004673
ALG13	-1.55	0.0046818
SLC39A10	-1.54	0.0048039
KDM7A-DT	1.515	0.0048052
ANP32E	-1.584	0.0048078
MAN1C1	-1.537	0.0048766
SRSF7	-1.53	0.0049079
220757_s_at	1.576	0.0049691
TAF13	-1.59	0.004971
PIK3C2A	-1.503	0.0050001
NAPSB	-1.672	0.0050176
212391_x_at	-1.513	0.0050261
CAMK4	-1.529	0.005116
LRRN3	-2.475	0.0051306
RPS7	-1.506	0.0051609
MS4A14	-1.507	0.0051708
EBAG9	-1.509	0.00519
PPP4R3B	-1.546	0.0052246
201257_x_at	-1.516	0.0053105
AMIGO2	-1.581	0.0053382
CTTN	1.609	0.0053389
GMPR	1.666	0.005403
PKN2	-1.533	0.0054096
ATAD1	-1.607	0.0054484
206655_s_at	1.705	0.0054558
ASF1A	-1.734	0.0055776
STK26	-1.554	0.0056112
UBE2Q2	-1.714	0.0056734
CCNC	-1.689	0.0057211
TTC37	-1.542	0.0057227
DCK	-1.688	0.0057727
ETNK1	-1.829	0.0058659
EOMES	-1.53	0.0058731
NR1D2	-1.628	0.0058776
RAN	-1.599	0.0059035
BDP1	-1.502	0.0059057
200099_s_at	-1.569	0.0059559
ITGB3	1.717	0.0060167
FECH	1.91	0.0060432
AKR1C3	-1.755	0.0060636
ITGA2B	1.749	0.006128
UAP1	-1.507	0.0061355
FAM129C	-1.528	0.0062334
USP1	-1.522	0.0062743
SLC6A8	1.671	0.0062962
CUL5	-1.54	0.0063161
MUC8	1.564	0.0063386
SATB1	-1.546	0.0064156
CD177	1.77	0.0064918
LRRN3	-1.98	0.006494
PPIL3	-1.508	0.0065462
ACKR1	1.538	0.0066276
SIGLEC5	1.535	0.0066309
SREK1	-1.523	0.0066403
GYPA	1.523	0.0067062
HEMGN	1.784	0.0067262
TRIM58	1.879	0.006785
CA4	1.708	0.0068512
ANK1	1.53	0.006953
CASP8AP2	-1.593	0.0071252
DUSP6	-1.503	0.007143
CMPK1	-1.583	0.0072882
MYL9	1.703	0.0073227
HEMGN	1.818	0.0073287
TNFAIP6	1.744	0.0074042
CDKN1C	-1.511	0.007447
MTDH	-1.672	0.0075981
MTR	-1.537	0.0076624
SRSF10	-1.517	0.0077366
BACH2	-1.692	0.0077819
236796_at	-1.619	0.0077897
SRSF10	-1.509	0.0078271
RHD	1.602	0.0079167
FAM210B	1.622	0.0079923
ANKRD22	1.982	0.0080097
PLPP5	-1.517	0.0082061
TCL1A	-1.889	0.008378
SUN1	-1.517	0.0083804
CLU	1.606	0.0084882
NUDT21	-1.57	0.0084902
MAF	-1.502	0.0086632
MAN1A1	-1.515	0.0087075
TNS1	1.609	0.0089657
SLC25A46	-1.664	0.0089681
FECH	1.981	0.0090814
TUBB1	1.601	0.0091304
ARG1	2.487	0.0091917
ALAS2	1.625	0.0092575
NOG	-1.608	0.0093852
MIB1	-1.522	0.009449
PRSS33	-1.722	0.0095752
DDX11L2	1.559	0.0096268
PRNP	-1.638	0.009806
PLEKHF2	-1.634	0.0098879
TRBV27	1.733	0.0099076
NEK7	-1.504	0.0100027
DNAJB9	-1.508	0.0100506
AHSP	1.829	0.0104172
RPS7	-1.562	0.0104377
AGMAT	-1.523	0.0106072
CCR7	-1.613	0.0108423
MBNL1	-1.528	0.0108724
213416_at	-1.587	0.0109221
ZNF644	-1.549	0.0110296
AASDHPPT	-1.576	0.0112111
UFL1	-1.539	0.0112721
TRIM58	1.554	0.0117624
BPGM	1.897	0.0122554
FCER1A	-2.276	0.0123797
RCOR3	1.515	0.01261
SLC6A8	1.699	0.0129776
ZBTB11	-1.535	0.0130567
HOPX	-1.55	0.0131137
PRKCA	-1.529	0.0131674
RNF138	-1.662	0.013192
NR1D2	-1.519	0.0134662
SNCA	1.994	0.0135354
LRRC40	-1.582	0.0137402
PHTF2	-1.579	0.0140928
ATF2	-1.553	0.0142179
HBM	1.552	0.0142884
GLS	-1.65	0.0143834
HBQ1	1.523	0.0144514
208470_s_at	1.552	0.0145477
SLC38A5	1.516	0.0146568
DEFA4	2.389	0.0147013
GZMK	-1.528	0.0147063
BCL2L1	1.568	0.0150191
SMIM15	-1.641	0.0150262
NELL2	-1.546	0.0151054
TCL1A	-1.768	0.0153107
E2F2	1.524	0.0154651
LEF1	-1.582	0.0154811
239673_at	-1.513	0.0156223
VWCE	1.575	0.0157337
GOLGA8A	-1.502	0.0158209
TSNAX	-1.508	0.0159261
GLRX5	1.503	0.0160968
SELENBP1	1.764	0.0161021
C6orf120	-1.521	0.016238
BBOF1	1.751	0.0162432
FGL2	-1.585	0.0164026
GOLT1B	-1.538	0.0164235
TMEM43	-1.505	0.0166319
SLC4A1	1.791	0.0167426
239069_s_at	-1.517	0.0169485
IGF2BP2	1.52	0.0170612
THEMIS	-1.681	0.0171793
FKBP5	1.6	0.0173996
EIF1AX	-1.512	0.0176758
GPR146	1.597	0.0177039
TMEM106B	-1.772	0.0177517
INPP4B	-1.653	0.0182054
HLA-DQB1	-1.537	0.0183587
RIOK3	1.504	0.0186486
FCGR2B	-1.525	0.0190604
PRSS33	-1.505	0.0190674
KLF1	1.69	0.0199076
C21orf91	-1.528	0.0200576
TCN1	1.653	0.0201647
MMP9	1.711	0.0205925
SH3YL1	-1.558	0.0206636
C19orf33	1.526	0.020844
236422_at	1.601	0.0212459
PDP1	-1.569	0.021444
RSL24D1	-1.619	0.0214808
KREMEN1	1.585	0.0215925
DR1	-1.602	0.0218194
TMOD1	1.557	0.0223658
TMEM123	-1.589	0.0225014
EIF1AX	-1.543	0.0236901
GNLY	-1.504	0.0242712
PF4V1	1.651	0.0245339
206303_s_at	1.709	0.0249302
PLEK2	1.554	0.0250537
RAP2A	-1.548	0.0251329
214677_x_at	-1.592	0.025391
ISCA1	1.617	0.0257551
MDFIC	-1.579	0.0259085
LCN2	1.797	0.0265513
TMOD1	1.567	0.0269766
SLC14A1	1.561	0.027021
YOD1	1.557	0.0277938
208451_s_at	1.629	0.0285676
KLC3	1.617	0.0290359
ECHDC3	1.838	0.0290747
IL1R2	1.828	0.0300803
IGLC1	-1.541	0.0302005
SLC4A1	1.602	0.0305049
JCHAIN	-1.605	0.0306196
IRAK3	1.541	0.0308374
FGFBP2	-1.514	0.0312128
TNFAIP6	1.616	0.0323023
IL1R2	1.723	0.0327547
226617_at	-1.577	0.0337588
RNASE3	1.646	0.0349809
HBD	1.521	0.0349914
GRB10	1.526	0.0357412
206302_s_at	1.687	0.0359169
ISCA1	1.526	0.0366622
FAM46C	1.625	0.0367735
DAAM2	1.841	0.0375152
HNMT	-1.504	0.0376563
CEACAM6	1.652	0.0394849
ABCC13	1.854	0.0404569
ABCC13	1.696	0.0408546
MMP8	1.598	0.0423352
CDKN1C	-1.615	0.0441034
ATF1	-1.506	0.0450282
CEACAM6	1.576	0.0471173
211781_x_at	1.544	0.0495925

## Sheet: MvsC p0.05 FC1.5
Gene Identifier	Fold Change of C VS M	Parametric p-value
205967_at	1.617	1.24e-05
H3F3A	1.79	3.92e-05
229420_at	1.792	0.0001896
217506_at	1.56	0.0002944
MALAT1	1.666	0.0006438
CLEC12A	3.17	0.0006796
NAPSB	2.079	0.0008307
FOLR1	1.694	0.0014148
TFAM	1.504	0.0015541
NPIPB15	1.614	0.0020698
206110_at	-2.173	0.0026391
KCTD20	1.612	0.0026625
225065_x_at	1.583	0.0028102
GABPB1-AS1	-1.715	0.0040336
ACRBP	-1.634	0.0045816
TXLNGY	3.635	0.0045879
ADI1	1.577	0.0050601
FRMD3	-1.831	0.0051739
DDX3Y	4.268	0.0052269
NAPSB	1.736	0.0054576
LLGL1	-1.52	0.0056174
FAM13A	-1.555	0.0061656
ACRBP	-1.511	0.0063465
PLEKHN1	1.529	0.006639
DDX3Y	5.207	0.0069724
LSG1	1.533	0.007108
KIAA1211L	1.511	0.0072357
RPS4Y1	11.819	0.0074734
TSC22D1	-1.715	0.0083659
EIF1AY	5.37	0.0083717
XIST	-20.521	0.0085024
TMEM43	1.642	0.0095415
KDM5D	3.346	0.0096596
XIST	-8.306	0.0111869
C1QBP	1.504	0.0112035
XIST	-20.93	0.0112918
F13A1	-1.611	0.0114544
TMEM158	-2.59	0.0117996
XIST	-6.883	0.0126443
243810_at	1.524	0.01364
IFI27	-3.486	0.014425
H1F0	-1.561	0.0149314
RPS11	1.599	0.0152506
TUBB1	-1.561	0.0165375
RPL31	1.732	0.0166939
CMTM5	-1.619	0.0174617
ACTR2	1.552	0.0176832
SLC8A1	1.523	0.0178826
TBX1	1.524	0.0180669
XIST	-6.412	0.0192402
LY6E	-1.676	0.0201776
206655_s_at	-1.58	0.0217512
MS4A1	1.529	0.02222
UTY	2.39	0.0223093
TXLNGY	1.657	0.0229773
TXLNGY	1.522	0.0230048
NRG1	1.528	0.0245994
ITGA4	1.53	0.0268513
EIF1AY	2.024	0.0283078
XIST	-1.529	0.0286136
OASL	-1.791	0.0288448
LRRN3	2.024	0.0290286
SOD2	1.519	0.0297567
CD274	-1.735	0.0302227
IL18RAP	1.69	0.0303144
ITGA2B	-1.545	0.0306343
OASL	-1.607	0.0334817
ANKRD9	-1.705	0.0362832
IFIT3	-1.832	0.0364366
244482_at	1.573	0.0382914
EPSTI1	-1.846	0.0385264
PIGC	-1.881	0.0407388
ITGA2B	-1.649	0.0410178
NDUFA4	1.583	0.0411031
TRBV27	-1.747	0.0436532
TREML1	-1.574	0.0473416
CHURC1	1.625	0.0491177
1560263_at	2.179	0.0493707

## Sheet: OvsC p0.05 FC1.5
Gene Identifier	Fold Change of C VS O	Parametric p-value
201639_s_at	1.579	2.89e-05
AP1G2	1.604	0.0002147
ZFP3	1.502	0.0003648
KIAA1671	1.671	0.00038
HEATR1	1.524	0.0006135
COL1A1	-1.504	0.0008535
FKBP5	-2.676	0.0011962
TAOK1	1.585	0.001369
LOC100996756	1.657	0.0014055
BTN3A2	1.719	0.001417
TCF4	1.768	0.0015318
236317_at	1.559	0.0015634
TGFBR3	1.697	0.001852
TIAM1	1.641	0.0019028
CD177	-1.669	0.0019038
239784_at	1.583	0.0019272
CDKN1C	1.88	0.0019688
SLC16A7	1.553	0.0019805
BTN3A2	1.633	0.002313
LINC00926	1.838	0.0030573
CX3CR1	1.594	0.0031193
IFI27	-2.138	0.0031864
FCRL3	1.649	0.0039536
CDKN1C	1.905	0.0044106
PFKFB2	-1.621	0.0045157
CEP78	1.687	0.0045236
PTCH1	1.508	0.0045865
ZADH2	1.503	0.004765
ERLIN1	-1.517	0.0048802
CMKLR1	1.507	0.0049003
ZCCHC2	-1.778	0.0051735
COL18A1	1.942	0.0052331
ENPP7	-1.602	0.0058418
MALAT1	-1.633	0.005906
229420_at	1.582	0.0059904
SWAP70	1.643	0.0066883
IL13RA1	-1.763	0.0069104
FKBP5	-1.988	0.007124
207314_x_at	1.573	0.0071778
227663_at	1.624	0.0077176
IL2RB	1.511	0.0080142
CDKN1C	1.728	0.0080964
CCND2	1.527	0.008458
CDKN1C	2.046	0.0084858
CDKN1C	1.966	0.0087392
213089_at	1.614	0.0088846
SWAP70	1.539	0.0091613
MALAT1	-1.764	0.0092531
CX3CR1	1.671	0.0093264
IGHM	1.671	0.0093702
SLC5A3	1.55	0.0093918
213931_at	1.53	0.0097927
231484_at	2.236	0.0104016
C1orf21	1.863	0.0104224
TBX21	1.517	0.0108551
RAB30	1.526	0.0109894
MYBL1	1.68	0.0110068
XCL1	1.56	0.0114015
GZMB	1.784	0.0114214
PAX5	1.662	0.0122892
ANXA1	1.678	0.0124375
PIP4K2A	-1.65	0.0124843
TGFBR3	1.677	0.0127143
235693_at	1.567	0.0132208
TNFRSF10B	1.511	0.0134572
C3orf38	1.566	0.0136675
MRPL22	1.796	0.0145795
CLC	2.571	0.0160271
DDIT4	-1.622	0.0160389
RPIA	-1.552	0.0160672
PIEZO1	1.509	0.01662
RCHY1	1.513	0.0166263
ADGRE1	1.611	0.0167465
CLEC12A	2.777	0.0176279
TIMM8B	1.68	0.0180754
RABEP2	1.505	0.0195265
244798_at	1.6	0.0208048
EOMES	1.525	0.0219531
PRF1	1.526	0.0228988
GPR137B	1.519	0.0238777
GNLY	1.653	0.0240185
RBBP8	1.53	0.0244616
MS4A1	1.655	0.024741
SIGLEC10	1.616	0.0253499
226365_at	1.633	0.0253819
HLA-DOB	1.579	0.0260119
SYT11	1.536	0.0268394
EZR	1.501	0.026954
240666_at	1.579	0.0275923
ZCRB1	1.518	0.0277739
ADGRG1	1.686	0.0313399
HEMGN	-2.023	0.0328765
TMEM43	1.733	0.0329424
TBC1D9	1.556	0.0340715
KLRF1	1.799	0.0341488
231528_at	-1.802	0.0361042
FECH	-2.136	0.0369132
YME1L1	1.602	0.0369931
KLRC3	1.979	0.0374698
RNF182	-1.734	0.0378371
ITGA4	1.527	0.037983
FKBP8	-1.561	0.0384246
1559067_a_at	1.544	0.0386435
RAP1GAP	-1.8	0.0390431
FLVCR1-DT	1.618	0.0399501
ZBTB16	-1.638	0.0402794
NDUFA4	1.652	0.0409396
BEX2	1.52	0.0409898
ECHDC3	-1.879	0.0411263
ITGB1BP1	1.639	0.0413494
PRSS33	1.906	0.0430919
238900_at	1.868	0.0455492
MAD1L1	1.601	0.0459817
STAP1	1.521	0.0473143
DR1	1.514	0.0474681
235123_at	1.52	0.0480735
FOLR1	1.602	0.0487152
GABPB1-AS1	-1.646	0.0490338

## Sheet: VvsC p0.05 FC1.5
Gene Identifier	Fold Change of C VS V	Parametric p-value
SDE2	2.178	0
G3BP1	2.174	0
EIF2AK3	2.58	0
DYRK2	2.487	0
ZCCHC8	1.838	0
P2RY10	2.087	0
TNFRSF25	2.038	0
UFL1	1.982	0
S1PR1	2.125	0
UCKL1	1.603	0
243154_at	2.325	0
HACD2	1.806	0
MESD	1.883	0
AGPAT5	2.031	0
KDM2B	2.208	0
TSPYL1	1.811	0
CRY1	2.768	0
CD47	2.132	0
VPS13C	2.129	0
PDE12	1.788	0
GOLGA8N	2.096	0
MEX3C	2.51	0
KLF12	2.741	0
KDM4C	1.777	0
HNRNPR	1.855	0
DDX21	1.91	0
NSMCE3	1.851	0
IL27RA	2.071	0
DYRK2	2.093	0
LPIN1	2.098	0
C12orf49	1.629	0
CNOT7	1.988	0
ALDH6A1	2.278	0
CHMP7	1.929	0
DCP1A	1.779	0
CNOT6L	1.648	0
CCDC14	2.025	0
PTER	2.285	0
DOCK10	2.66	0
ELK4	2.213	0
DDX21	1.828	0
ZXDB	1.976	0
RFTN1	1.938	0
DOCK9	2.268	0
SLC26A8	-2.748	0
TXLNG	2.505	0
EID2	2.038	0
FBXO21	2.117	0
SLC5A3	2.811	0
2022-09-06	2.008	0
PNMA1	1.944	0
THOC2	1.961	0
IL2RB	2.328	0
FAM84B	2.75	0
DIMT1	1.905	0
NT5DC1	2.148	0
TGIF2	1.738	1e-07
THUMPD1	2.044	1e-07
PRKD3	2.346	1e-07
PRPF38A	1.726	1e-07
FTSJ1	1.887	1e-07
NMT2	2.606	1e-07
GORASP2	1.969	1e-07
CYB561A3	1.722	1e-07
PURA	2.121	1e-07
LCMT2	1.684	1e-07
SUCLG2	2.124	1e-07
ID3	2.016	1e-07
ZCCHC3	1.557	1e-07
220890_s_at	2.106	1e-07
PPP2R5E	1.729	1e-07
NOLC1	1.838	1e-07
SDAD1	2.019	1e-07
HACD2	2.359	1e-07
TTC39C	2.405	1e-07
HNRNPDL	1.821	1e-07
MGAT2	1.947	1e-07
TERF1	1.673	1e-07
BBX	1.848	2e-07
QSER1	2.445	2e-07
ZNF45	1.811	2e-07
HNRNPA0	2.062	2e-07
NONO	1.711	2e-07
HNRNPA2B1	1.867	2e-07
NUP54	2.26	2e-07
CNOT9	1.588	2e-07
ABI2	1.799	2e-07
SART3	1.769	2e-07
ARMCX5	1.622	2e-07
MAGT1	1.96	2e-07
ZMYND11	2.236	2e-07
SFPQ	1.706	2e-07
NOL11	1.964	2e-07
SLC16A7	2.153	2e-07
AQP3	2.941	2e-07
RNF6	2.245	2e-07
AKR1B1	1.817	2e-07
FAM3C	2.722	2e-07
FUBP1	1.642	2e-07
226365_at	2.04	2e-07
GADD45A	-2.133	2e-07
TSHZ1	2.193	2e-07
OTUD4	1.814	2e-07
BCL11A	2.847	2e-07
HVCN1	1.646	2e-07
NAP1L1	1.784	2e-07
EIF3A	1.976	2e-07
SMC1A	2.438	2e-07
HACD3	2.177	2e-07
ADO	1.896	2e-07
GATA3	2.335	2e-07
VPS35	1.608	2e-07
DYRK2	3.131	2e-07
MAN1C1	2.494	2e-07
EVL	1.928	2e-07
200912_s_at	2.01	2e-07
TRIM44	1.866	2e-07
PPP1R16B	2.034	2e-07
HYLS1	1.63	2e-07
PLPBP	1.541	3e-07
NUP160	2.502	3e-07
R3HDM1	1.86	3e-07
ABRAXAS2	1.568	3e-07
UBP1	1.881	3e-07
223216_x_at	1.869	3e-07
ZC3H12D	2.643	3e-07
CCDC117	1.959	3e-07
SON	1.561	3e-07
DHX15	1.73	3e-07
TAGAP	1.905	3e-07
FUBP3	2.039	3e-07
WBP11	1.618	3e-07
TCF12	2.307	3e-07
ASNS	2.117	3e-07
FAM69A	1.713	3e-07
CHAMP1	1.797	3e-07
TSHZ1	2.285	3e-07
ACVR1	1.898	3e-07
SMAD4	1.686	3e-07
CXXC5	2.117	3e-07
MLLT3	1.731	3e-07
SART3	2.095	3e-07
CDC42SE2	1.712	3e-07
TMED10	1.68	3e-07
CYLD	1.944	3e-07
P2RX1	-1.948	3e-07
TCF4	2.419	3e-07
NMT2	3.054	3e-07
TMEM245	1.982	3e-07
TMEM64	2.045	3e-07
KAT6B	2.236	3e-07
203614_at	1.87	4e-07
ZNF689	1.748	4e-07
FAM122B	1.886	4e-07
ADH5	1.709	4e-07
MYCBP2	1.681	4e-07
ZNF507	1.639	4e-07
GIMAP6	1.93	4e-07
ALG2	1.916	4e-07
RFX7	2.281	4e-07
PATZ1	1.635	4e-07
CCND2	2.108	4e-07
SPIN1	2.421	4e-07
PPP2R5E	1.887	4e-07
SWAP70	2.996	4e-07
ST6GAL1	2.079	4e-07
IL27RA	1.705	4e-07
ESYT1	2.169	4e-07
HIBCH	1.876	4e-07
MAN1A2	1.835	4e-07
ZBTB21	2.077	4e-07
DCK	2.693	4e-07
SLFN5	2.263	4e-07
EIF5B	1.772	4e-07
CACYBP	1.919	4e-07
NAA15	2.168	5e-07
SPIB	1.828	5e-07
RIOX1	1.685	5e-07
202265_at	3.172	5e-07
SFPQ	1.746	5e-07
SP4	2.168	5e-07
KIAA1147	1.867	5e-07
TCOF1	1.553	5e-07
HACD3	1.686	5e-07
AKAP11	2.716	5e-07
232693_s_at	1.736	5e-07
212414_s_at	2.079	6e-07
SMARCE1	1.822	6e-07
PPM1K	1.526	6e-07
MALT1	2.342	6e-07
HSPD1	1.739	6e-07
CDK12	1.51	6e-07
PROSER1	2.152	6e-07
SEC31A	1.657	6e-07
HNRNPH1	1.72	6e-07
USP14	1.89	6e-07
MTRR	2.023	6e-07
MORF4L2	1.765	6e-07
FAM98B	2.301	6e-07
PPP1R16B	1.928	6e-07
IER5	1.969	6e-07
PPP1R8	1.695	6e-07
ILF3	1.765	6e-07
1555790_a_at	1.852	6e-07
TMEM14A	1.844	6e-07
RRAS2	2.487	6e-07
YTHDF2	1.566	6e-07
ATF1	2.572	6e-07
FOXO1	1.702	6e-07
BCL11A	2.648	7e-07
BCL11A	2.082	7e-07
TRIB2	2.328	7e-07
PEBP1	2.081	7e-07
ZNF101	2.043	7e-07
SFXN1	2.009	7e-07
ZBTB44	1.783	7e-07
CAMK4	2.33	7e-07
GNE	1.709	7e-07
SEH1L	2.105	7e-07
RRS1	1.507	7e-07
BCL11B	2.492	7e-07
NEDD1	1.606	7e-07
HNRNPH1	1.939	7e-07
214363_s_at	1.969	7e-07
2022-09-06	1.886	7e-07
MAPK1IP1L	1.501	7e-07
ARF6	1.931	7e-07
SLC5A3	2.141	7e-07
SEC62	2.087	7e-07
POLR1B	2.037	7e-07
SLAIN2	1.951	7e-07
DYRK2	1.568	8e-07
HNRNPDL	1.957	8e-07
LIN7C	1.747	8e-07
LBH	2.042	8e-07
TMPO	1.513	8e-07
RASGRP1	2.534	8e-07
NFATC2	2.036	8e-07
GPR18	2.445	8e-07
ARPP19	1.535	8e-07
CNOT7	1.623	8e-07
HNRNPH3	1.684	8e-07
PTCD3	1.547	8e-07
HNRNPA3	1.961	8e-07
ARHGEF3	1.969	8e-07
GOLPH3	1.601	8e-07
RANGRF	1.78	8e-07
TFAM	2.019	8e-07
HACD3	2.038	8e-07
PDS5A	1.832	8e-07
DERL1	1.854	8e-07
NIPAL3	2.037	8e-07
CPOX	2.125	8e-07
UBE2D2	1.528	9e-07
211931_s_at	1.686	9e-07
BCL11B	2.964	9e-07
PEBP1	2.12	9e-07
UBR1	1.948	9e-07
TNFRSF25	1.838	9e-07
CXXC5	2.04	9e-07
ZBTB38	2.068	9e-07
SCAF8	1.669	9e-07
TAF2	1.827	9e-07
SEC63	1.607	9e-07
CYLD	1.749	9e-07
GORASP2	1.911	9e-07
TIAM1	2.779	9e-07
NIFK	1.574	1e-06
CNOT2	1.591	1e-06
UBA2	2.168	1e-06
QKI	1.729	1e-06
ARL1	1.819	1e-06
OIP5-AS1	1.655	1e-06
STRBP	1.794	1e-06
BEX5	1.876	1e-06
FDX1	1.673	1e-06
GFM1	2.259	1e-06
KHDRBS1	1.541	1e-06
USP14	1.956	1.1e-06
DROSHA	1.845	1.1e-06
GTF2H3	1.827	1.1e-06
ITGA6	1.793	1.1e-06
TCERG1	2.492	1.1e-06
SATB1	2.419	1.1e-06
FAM162A	2.094	1.1e-06
MIS12	1.731	1.1e-06
DIMT1	1.793	1.1e-06
WWP1	1.959	1.1e-06
THOC2	1.644	1.1e-06
PRRC1	2.413	1.1e-06
MUT	1.693	1.1e-06
LRIG1	1.985	1.1e-06
MSRB3	-1.63	1.1e-06
SYPL1	1.906	1.1e-06
ZFP3	1.687	1.1e-06
TNFAIP8	1.862	1.1e-06
TMEM245	1.705	1.1e-06
RAI1	1.789	1.2e-06
ADD3	1.731	1.2e-06
1556462_a_at	2.175	1.2e-06
DHX9	1.515	1.2e-06
ITSN2	1.646	1.2e-06
CXXC5	2.725	1.2e-06
DDX18	1.923	1.2e-06
SUCLG2	2.157	1.2e-06
NUDT9	1.723	1.2e-06
GPALPP1	1.771	1.2e-06
LPIN1	1.817	1.2e-06
MOAP1	1.893	1.2e-06
AMIGO2	2.491	1.2e-06
RBM17	1.6	1.2e-06
SLC4A7	1.97	1.2e-06
CSE1L	1.946	1.3e-06
HNRNPH3	1.507	1.3e-06
UTP3	1.813	1.3e-06
1554007_at	1.886	1.3e-06
LDHB	2.078	1.3e-06
HNRNPM	1.792	1.3e-06
RIOX2	2.2	1.3e-06
GPD1L	1.774	1.3e-06
214129_at	1.991	1.3e-06
TRAF3IP3	1.73	1.3e-06
PRPSAP2	1.703	1.3e-06
ALG13	2.292	1.3e-06
TSPOAP1-AS1	1.854	1.3e-06
PABPC4	1.811	1.3e-06
ANKIB1	1.564	1.3e-06
CTR9	1.841	1.4e-06
DNMT1	1.859	1.4e-06
200631_s_at	1.829	1.4e-06
CREB1	1.68	1.4e-06
RIOK1	1.842	1.4e-06
EVL	1.947	1.4e-06
ARFGEF2	2.098	1.4e-06
CREB1	1.571	1.4e-06
RCAN3	3.448	1.4e-06
SLC25A36	1.776	1.4e-06
YY1	1.839	1.4e-06
219151_s_at	1.95	1.4e-06
KLF12	1.949	1.4e-06
TSPAN13	2.299	1.4e-06
ICE1	2.201	1.4e-06
CCT6A	1.995	1.4e-06
LIN7C	1.832	1.5e-06
ATMIN	2.22	1.5e-06
SF3A3	1.776	1.5e-06
TUFM	1.699	1.5e-06
208661_s_at	2.188	1.5e-06
SLFN5	2.027	1.5e-06
FNTA	1.634	1.5e-06
FOXK1	1.577	1.5e-06
MTERF3	1.981	1.5e-06
240339_at	1.727	1.5e-06
236607_at	2.002	1.6e-06
MIEF1	1.576	1.6e-06
LFNG	1.768	1.6e-06
DDX24	1.803	1.6e-06
METTL3	1.725	1.6e-06
201479_at	1.741	1.6e-06
LYRM7	2.495	1.6e-06
TNKS	1.522	1.6e-06
IPO5	1.84	1.6e-06
PPP3CC	1.809	1.6e-06
TCF3	1.741	1.6e-06
ZNF395	2.214	1.6e-06
RBBP4	1.909	1.6e-06
SNX9	1.788	1.7e-06
SEC31A	1.837	1.7e-06
ATR	2.056	1.7e-06
TMEM263	2.531	1.7e-06
SOCS7	1.589	1.7e-06
CCR6	2.203	1.7e-06
HDHD5	1.661	1.7e-06
USP14	2.105	1.7e-06
NUP62	1.631	1.7e-06
PURA	1.771	1.7e-06
ILF3	1.673	1.7e-06
MTERF4	1.921	1.7e-06
BAG3	1.951	1.7e-06
MBNL1	2.221	1.7e-06
RRP1B	2.048	1.7e-06
TBC1D31	1.724	1.7e-06
LDHB	2.064	1.7e-06
ZMAT3	1.595	1.7e-06
227077_at	1.704	1.8e-06
DNAJC24	1.942	1.8e-06
ZNHIT6	2.178	1.8e-06
MTDH	1.839	1.8e-06
NOG	2.633	1.8e-06
236280_at	3.916	1.8e-06
PWP1	1.803	1.8e-06
PHC3	1.896	1.8e-06
LTB	1.682	1.8e-06
RECK	1.709	1.8e-06
DIEXF	2.134	1.8e-06
TERF1	2.089	1.8e-06
2022-09-11	1.729	1.8e-06
BUB3	1.895	1.8e-06
TMEM106B	2.06	1.9e-06
KMT2A	1.925	1.9e-06
CCT3	1.754	1.9e-06
GAR1	1.642	1.9e-06
TMEM223	1.706	1.9e-06
TMEM204	2.326	1.9e-06
GLOD4	2.05	1.9e-06
ELP1	2.163	1.9e-06
SAMM50	1.644	1.9e-06
MAP3K4	2.014	1.9e-06
MEF2C	1.852	1.9e-06
NUP205	1.775	1.9e-06
AASDHPPT	2.455	2e-06
TRA2B	1.816	2e-06
QDPR	1.878	2e-06
ATL3	1.658	2e-06
KIAA1147	1.743	2e-06
MTERF4	1.879	2e-06
RSL1D1	2.159	2e-06
PPTC7	1.744	2e-06
CDC23	1.908	2e-06
RAB28	2.267	2.1e-06
ARMC1	2.247	2.1e-06
DDHD2	2.434	2.1e-06
GNPNAT1	1.684	2.1e-06
TWISTNB	1.977	2.1e-06
BBX	1.552	2.1e-06
NIF3L1	1.852	2.1e-06
NECAP2	1.622	2.1e-06
TCF7	2.183	2.1e-06
TCF4	2.274	2.1e-06
40189_at	1.819	2.2e-06
1561019_at	-1.564	2.2e-06
UBL3	1.78	2.2e-06
ZNF14	1.948	2.2e-06
GPALPP1	1.917	2.2e-06
FAM162A	2.008	2.2e-06
208663_s_at	2.212	2.2e-06
SRSF10	2.14	2.2e-06
TLR4	-1.685	2.2e-06
RBBP7	1.777	2.2e-06
ILF3	1.849	2.2e-06
FAM78A	1.609	2.2e-06
200754_x_at	1.585	2.2e-06
244375_at	2.337	2.2e-06
C12orf29	2.284	2.3e-06
BLNK	3.177	2.3e-06
PRKCA	2.475	2.3e-06
MRPS26	1.511	2.3e-06
200875_s_at	1.699	2.3e-06
MORC2	1.715	2.3e-06
FBXO45	1.57	2.4e-06
CTDSPL2	1.732	2.4e-06
KCTD6	1.897	2.4e-06
221123_x_at	1.766	2.4e-06
ARL4C	2.076	2.4e-06
MIR1244-3	1.658	2.4e-06
STYX	2.129	2.4e-06
BIRC3	2.52	2.4e-06
TNFAIP8	1.783	2.4e-06
GSPT2	1.839	2.5e-06
SMC5	1.603	2.5e-06
SUN1	2.203	2.5e-06
ZNF639	2.143	2.5e-06
SRSF7	2.147	2.5e-06
NELL2	2.807	2.5e-06
FYN	1.681	2.5e-06
NUCKS1	1.604	2.5e-06
ASF1A	2.85	2.5e-06
ZCCHC11	1.9	2.5e-06
WDR7	1.573	2.5e-06
TES	1.582	2.5e-06
ABLIM1	1.607	2.5e-06
ALG8	1.688	2.5e-06
UBASH3A	2.073	2.6e-06
NEDD1	1.661	2.6e-06
SRSF5	1.626	2.6e-06
NPAT	2.097	2.6e-06
YTHDF2	1.652	2.6e-06
ADGRG5	1.608	2.6e-06
DARS	1.946	2.6e-06
SREK1	2.173	2.6e-06
CD81	1.894	2.6e-06
SHPRH	2.228	2.6e-06
RBM8A	1.742	2.6e-06
TC2N	1.619	2.6e-06
TTC27	1.857	2.7e-06
VEZT	1.986	2.7e-06
CD7	1.613	2.7e-06
KIF1BP	1.985	2.7e-06
OSGEPL1	1.982	2.7e-06
PLEKHA1	2.578	2.7e-06
UBE3A	1.753	2.7e-06
VEZF1	1.556	2.7e-06
MAPK1IP1L	1.715	2.8e-06
PHF14	2.105	2.8e-06
TRIM14	1.704	2.8e-06
PHACTR2	1.743	2.9e-06
MYO9A	1.551	2.9e-06
BACH2	1.602	2.9e-06
PLEKHA3	1.913	2.9e-06
SOAT1	1.541	2.9e-06
GNPTAB	1.892	2.9e-06
M6PR	1.57	2.9e-06
NAA35	2.042	2.9e-06
FUBP1	1.659	2.9e-06
CAND1	1.918	2.9e-06
MTR	2.622	3e-06
AP4S1	1.563	3e-06
FAM126A	2.148	3e-06
NFATC2IP	1.897	3e-06
CASP8AP2	2.334	3e-06
KHDRBS1	1.646	3e-06
PRKD3	1.722	3e-06
RNPS1	1.504	3.1e-06
RHOH	1.98	3.1e-06
FLT3LG	2.225	3.1e-06
CLINT1	1.817	3.1e-06
LARS	1.829	3.1e-06
IPO7	1.887	3.1e-06
FASTKD3	2.06	3.2e-06
208662_s_at	2.122	3.2e-06
CDKN1B	1.685	3.2e-06
TNFRSF10A	1.637	3.2e-06
OCIAD1	1.539	3.2e-06
DIEXF	1.683	3.2e-06
ARG1	-6.548	3.2e-06
MAF	2.094	3.2e-06
PWP1	1.774	3.2e-06
DHX36	1.692	3.3e-06
FXR1	1.584	3.3e-06
AKAP9	2.044	3.3e-06
PRKCQ	1.737	3.3e-06
DDX10	1.701	3.3e-06
SARAF	1.533	3.3e-06
AFF3	2.16	3.3e-06
KRT10	1.824	3.3e-06
APH1B	-1.584	3.3e-06
DBF4	2.076	3.3e-06
ASTE1	1.656	3.3e-06
ISOC1	2.199	3.4e-06
244185_at	1.669	3.4e-06
CDC25B	1.854	3.4e-06
HMGN1	1.57	3.4e-06
ATP6V0E2	1.596	3.4e-06
NUCKS1	1.723	3.4e-06
YME1L1	2.622	3.4e-06
RPA2	1.67	3.5e-06
NOL9	1.729	3.5e-06
PRPF4B	2.095	3.5e-06
TRAF5	2.557	3.5e-06
SIMC1	1.815	3.5e-06
BACH2	3.213	3.5e-06
GPR183	2.902	3.5e-06
WRNIP1	1.509	3.5e-06
TMEM19	1.888	3.6e-06
BCL11A	1.826	3.6e-06
NPM1	1.998	3.6e-06
RBM17	1.667	3.6e-06
EIF3A	1.537	3.6e-06
MSANTD2	1.935	3.7e-06
HSPA9	1.766	3.7e-06
RCAN3	1.782	3.7e-06
RPN2	1.504	3.7e-06
CSTF2T	2.043	3.7e-06
PRKCH	2.089	3.7e-06
AGK	1.528	3.7e-06
FGD5-AS1	1.63	3.7e-06
LRPPRC	1.941	3.7e-06
TCF4	1.776	3.7e-06
TNFRSF10A	2.009	3.8e-06
ATXN7L3B	1.568	3.8e-06
POGLUT1	1.564	3.8e-06
SRSF7	1.95	3.8e-06
PPHLN1	1.592	3.8e-06
UBE2N	2.019	3.8e-06
DDX18	1.652	3.8e-06
ALG13	1.608	3.9e-06
NFATC2	2.058	3.9e-06
244379_at	-1.574	3.9e-06
ARID5B	2.034	3.9e-06
CFAP20	1.529	3.9e-06
CEP104	1.618	3.9e-06
NUP88	2.01	3.9e-06
XPO1	1.741	3.9e-06
PRNP	2.531	3.9e-06
MAPK9	2.057	3.9e-06
MTPAP	1.967	4e-06
TTC37	1.89	4e-06
EBLN3P	2.427	4e-06
224623_at	1.863	4e-06
ZFR	1.834	4e-06
NUP62	1.546	4e-06
FAM220A	1.824	4e-06
CD28	2.48	4e-06
NEDD4L	-2.182	4.1e-06
AEBP2	2.158	4.1e-06
COIL	1.657	4.1e-06
MRM3	1.536	4.1e-06
PAXIP1-AS1	1.593	4.1e-06
KANSL2	1.799	4.1e-06
NXT1	1.645	4.2e-06
ZNF121	2.16	4.2e-06
DENND4C	2.118	4.2e-06
PCMTD2	1.797	4.2e-06
FAM208B	2.394	4.3e-06
PRKCQ-AS1	2.294	4.3e-06
BZW2	1.588	4.3e-06
SRSF3	1.789	4.3e-06
FAM122A	1.598	4.3e-06
ATAD2B	1.727	4.4e-06
PDS5A	1.769	4.4e-06
1552411_at	-1.517	4.4e-06
STK26	2.069	4.4e-06
STARD7	1.7	4.4e-06
FAM162A	1.757	4.4e-06
ASB3	1.597	4.4e-06
ATP1B2	-1.624	4.4e-06
212594_at	1.791	4.5e-06
DDX24	1.632	4.5e-06
CFAP298	1.683	4.5e-06
CROCCP2	2.1	4.6e-06
RBM15	1.733	4.6e-06
LNPEP	1.889	4.6e-06
QTRT2	1.557	4.6e-06
TFAM	1.628	4.6e-06
NARS	1.606	4.6e-06
NUFIP1	1.669	4.7e-06
SERBP1	1.58	4.7e-06
213408_s_at	1.549	4.7e-06
LEPROTL1	1.677	4.7e-06
PRPF19	1.522	4.7e-06
PPP2CB	1.738	4.7e-06
EXOSC8	1.99	4.7e-06
COIL	1.559	4.8e-06
HSP90B1	1.671	4.8e-06
ZNF706	1.569	4.8e-06
ZFP64	1.869	4.8e-06
TSPYL4	1.809	4.8e-06
TTC9	1.548	4.8e-06
HLTF	1.747	4.9e-06
PPP1R2	2.134	4.9e-06
DFFA	1.683	4.9e-06
NAP1L1	1.833	4.9e-06
OPN3	2.103	5e-06
226347_at	1.639	5e-06
LOC729870	-1.67	5e-06
236699_at	1.803	5e-06
MS4A1	2.345	5e-06
REST	1.679	5e-06
TSC22D2	2.015	5.1e-06
GATA3	1.989	5.1e-06
TMEM87B	1.863	5.1e-06
TPD52	2.115	5.1e-06
PTCH1	2.101	5.1e-06
TMEM19	1.926	5.1e-06
ATAD1	2.31	5.2e-06
214855_s_at	1.601	5.2e-06
BUB3	2.14	5.2e-06
PTMA	1.658	5.2e-06
DNAAF5	1.758	5.3e-06
226444_at	2.444	5.3e-06
TFB2M	1.895	5.3e-06
CRTC3	1.889	5.4e-06
FAM69A	1.646	5.4e-06
BRD1	1.71	5.4e-06
ADNP	1.886	5.4e-06
NOSIP	1.632	5.4e-06
CHRM3-AS2	1.915	5.4e-06
RCBTB1	1.881	5.5e-06
TMEM245	1.725	5.5e-06
213356_x_at	1.602	5.5e-06
TESPA1	1.681	5.5e-06
SERTAD2	1.936	5.6e-06
TMEM106B	2.281	5.7e-06
SLC25A32	2.067	5.7e-06
FBXL14	1.606	5.7e-06
TSN	1.803	5.8e-06
LOC100996740	1.57	5.8e-06
MYC	2.146	5.8e-06
PRKRA	1.806	5.8e-06
XIAP	1.662	5.8e-06
214882_s_at	1.666	5.8e-06
VPREB3	2.706	5.9e-06
KLHL9	1.736	5.9e-06
NAP1L1	1.877	5.9e-06
CEP68	2.347	5.9e-06
ACKR3	1.589	5.9e-06
OFD1	1.725	5.9e-06
MRPS25	1.59	6e-06
ATMIN	1.555	6e-06
EBAG9	2.207	6e-06
ZZZ3	2.008	6e-06
UTRN	1.858	6e-06
CFAP97	2.332	6e-06
PSMD12	1.897	6.1e-06
PTPN11	1.812	6.1e-06
FAM98A	1.613	6.1e-06
PPP2R5E	1.915	6.1e-06
ZNF655	1.684	6.1e-06
KLHL28	2.195	6.1e-06
CCT4	1.79	6.1e-06
PHACTR2	1.791	6.1e-06
ATP8B2	2.288	6.2e-06
MLLT3	1.906	6.2e-06
UBQLN1	1.535	6.2e-06
YTHDC2	1.774	6.2e-06
LMAN1	1.708	6.2e-06
METTL23	1.609	6.3e-06
SERINC5	1.75	6.4e-06
ORC5	1.917	6.4e-06
ELAVL1	1.664	6.4e-06
HNRNPA0	1.595	6.4e-06
RPS4X	1.777	6.5e-06
VMA21	2.005	6.5e-06
CD96	2.139	6.5e-06
DUSP7	1.89	6.5e-06
BUB3	1.778	6.6e-06
UXS1	1.64	6.6e-06
FGFR1OP	1.763	6.6e-06
PDLIM7	-1.542	6.6e-06
KMT2A	1.56	6.6e-06
PLEKHA1	2.26	6.7e-06
IRAK3	-2.732	6.7e-06
SKP2	1.894	6.7e-06
IARS	1.72	6.7e-06
ZNF83	1.747	6.8e-06
ZNF146	1.726	6.8e-06
RORA	2.744	6.8e-06
HIC2	1.704	6.8e-06
USP30	1.506	6.8e-06
GCN1	1.564	6.8e-06
CD247	2.144	6.9e-06
CHM	1.953	6.9e-06
CREBL2	2.59	6.9e-06
DDX19A	1.682	6.9e-06
200016_x_at	1.64	7e-06
XPOT	1.581	7e-06
AFG3L1P	1.861	7e-06
ITPR1	1.593	7e-06
TRAC	2.102	7e-06
PAPD5	2.361	7.1e-06
CBLL1	1.558	7.2e-06
GTPBP8	1.77	7.2e-06
CYLD	1.692	7.2e-06
TRAM1	2.089	7.2e-06
H2AFV	1.914	7.2e-06
SIDT1	1.945	7.3e-06
TAGAP	1.576	7.3e-06
RAB30	2.455	7.3e-06
ZFP90	1.947	7.3e-06
RBM26	1.829	7.3e-06
GGA2	1.7	7.3e-06
YWHAQ	1.861	7.4e-06
CD5	1.955	7.4e-06
DSTN	1.751	7.4e-06
217807_s_at	1.804	7.4e-06
PSME4	1.711	7.5e-06
POGLUT1	1.916	7.5e-06
SUCLG2	1.867	7.5e-06
222490_at	2.001	7.5e-06
CUL3	1.576	7.6e-06
SLC39A10	2.167	7.6e-06
DDX39A	1.753	7.6e-06
ZBTB44	2.067	7.6e-06
BUB3	1.544	7.7e-06
ZCCHC7	2.041	7.7e-06
MDH2	1.549	7.7e-06
HTATSF1	1.815	7.7e-06
UBE3C	1.579	7.8e-06
ZNF3	1.545	7.8e-06
THUMPD3	1.659	7.8e-06
ESYT2	2.076	7.9e-06
KCTD18	1.848	7.9e-06
210645_s_at	2.072	8e-06
RDH11	1.685	8e-06
NUDT19	2.012	8e-06
BBX	1.591	8.1e-06
YTHDC1	1.544	8.1e-06
TAF4	1.663	8.1e-06
MRPL19	1.975	8.2e-06
DFFB	1.738	8.2e-06
2022-09-06	1.678	8.2e-06
RABGAP1L	1.94	8.2e-06
FOXJ3	1.56	8.2e-06
UTP23	1.994	8.2e-06
HSP90AA1	1.86	8.2e-06
200624_s_at	1.923	8.3e-06
NAPEPLD	1.533	8.3e-06
SHQ1	1.728	8.3e-06
ACBD3	1.626	8.3e-06
PTCD3	1.944	8.3e-06
TTC37	2.215	8.3e-06
UHMK1	1.884	8.3e-06
SMC4	2.123	8.3e-06
TRMT11	1.576	8.4e-06
RPL22	1.545	8.4e-06
RAP1B	1.674	8.4e-06
DERL1	1.83	8.5e-06
PPARA	1.512	8.5e-06
KLHL36	1.802	8.5e-06
227274_at	1.95	8.5e-06
200772_x_at	1.677	8.5e-06
KRR1	1.88	8.6e-06
LY9	1.862	8.6e-06
ACTL6A	1.92	8.6e-06
PIK3C2A	1.903	8.6e-06
TCF4	1.846	8.6e-06
QRSL1	1.983	8.6e-06
235757_at	1.677	8.6e-06
240723_at	1.992	8.8e-06
EIF1AX	2.011	8.8e-06
ATIC	1.757	8.8e-06
FAM13B	1.718	8.9e-06
U2SURP	1.539	8.9e-06
ITM2A	2.871	8.9e-06
MCEMP1	-1.953	8.9e-06
PCYOX1	1.81	8.9e-06
RAP2B	1.547	9e-06
214290_s_at	-1.993	9e-06
THUMPD1	1.824	9.1e-06
226883_at	1.658	9.1e-06
SET	1.708	9.1e-06
ZNF827	1.557	9.2e-06
ILF2	1.654	9.2e-06
RALGAPA1	2.256	9.2e-06
ZNF664	2.145	9.2e-06
216342_x_at	1.675	9.2e-06
FTO	1.712	9.2e-06
SYNCRIP	1.683	9.2e-06
EIF2S3	1.741	9.3e-06
PANK3	2.156	9.3e-06
KLHL15	1.533	9.3e-06
213047_x_at	1.777	9.3e-06
FBXL16	2.154	9.3e-06
TNIK	1.847	9.4e-06
METAP1	1.594	9.4e-06
PAQR8	1.536	9.4e-06
UBE2G2	1.621	9.5e-06
IRF2BP2	1.752	9.6e-06
PIKFYVE	1.814	9.6e-06
NAP1L1	1.812	9.6e-06
TIA1	2.096	9.7e-06
TRBC1	1.928	9.7e-06
ATP2B1	1.573	9.8e-06
WDR3	1.666	9.9e-06
LRCH3	1.681	9.9e-06
AGMAT	2.213	9.9e-06
MTA1	1.901	9.9e-06
TRBC1	1.957	9.9e-06
HNRNPA3	1.567	1e-05
NAA40	1.703	1e-05
200598_s_at	1.723	1.01e-05
SRPK1	-1.586	1.01e-05
MGA	1.79	1.01e-05
CHORDC1	2.108	1.01e-05
NUCKS1	1.845	1.01e-05
RFC1	1.702	1.01e-05
RASA3	1.725	1.02e-05
ESYT2	1.728	1.02e-05
CBX6	1.558	1.03e-05
STRBP	3.33	1.03e-05
RPS4X	1.563	1.03e-05
KPNA3	1.619	1.04e-05
FRYL	1.67	1.04e-05
NUCKS1	2.187	1.04e-05
USP42	1.516	1.04e-05
LCK	1.969	1.04e-05
209412_at	1.774	1.05e-05
239619_at	1.707	1.05e-05
TUBD1	1.717	1.05e-05
KHDC4	1.596	1.05e-05
GLCCI1	1.857	1.06e-05
RNF125	2.275	1.06e-05
PTP4A2	1.537	1.06e-05
DNLZ	1.528	1.06e-05
ZBED5	1.588	1.06e-05
226744_at	1.826	1.07e-05
227897_at	1.617	1.07e-05
2022-03-06	1.568	1.07e-05
ASAP1	-1.529	1.08e-05
BRI3BP	2.024	1.08e-05
LRRC47	1.579	1.09e-05
HNRNPH3	1.55	1.09e-05
SLAIN1	1.695	1.09e-05
208073_x_at	2.01	1.1e-05
221891_x_at	1.555	1.1e-05
RAPGEF6	2.06	1.1e-05
SRSF11	1.778	1.11e-05
TNRC6A	1.8	1.11e-05
PRPF4	1.631	1.11e-05
IRAK3	-2.039	1.11e-05
DNM1L	1.793	1.11e-05
MTMR12	1.726	1.11e-05
HIBADH	1.522	1.12e-05
ELP3	1.842	1.12e-05
ZRANB2	2.262	1.12e-05
RFC5	1.616	1.12e-05
IPO7	1.998	1.12e-05
NCBP2	1.744	1.13e-05
PRPS1	1.746	1.13e-05
ILF3	1.762	1.13e-05
ADO	1.783	1.13e-05
GPALPP1	2.003	1.13e-05
MLLT10	1.76	1.13e-05
ADARB1	1.83	1.13e-05
SMARCAD1	1.578	1.14e-05
ETS1	2.125	1.14e-05
RIF1	1.657	1.14e-05
SAMM50	1.52	1.14e-05
CUTA	1.607	1.14e-05
LANCL1	2.068	1.14e-05
PAICS	1.707	1.14e-05
HNRNPA1	1.734	1.14e-05
HNRNPM	1.697	1.14e-05
RBM7	1.607	1.15e-05
ARL10	1.534	1.15e-05
KLHDC8A	-1.736	1.16e-05
MRPL9	1.829	1.16e-05
PTGES3	1.711	1.18e-05
ZAP70	2.026	1.18e-05
RHOH	2.07	1.18e-05
AMMECR1	1.846	1.19e-05
TCF4	1.741	1.19e-05
PITRM1	1.706	1.19e-05
RPL22	1.517	1.19e-05
SAE1	1.667	1.2e-05
REPS1	1.662	1.2e-05
2022-09-07	1.512	1.2e-05
RBM12	1.803	1.21e-05
MTSS1	1.895	1.21e-05
TROVE2	1.743	1.22e-05
CHTOP	1.503	1.22e-05
NFX1	1.936	1.23e-05
CAPRIN1	1.591	1.24e-05
BDP1	2.117	1.24e-05
CPSF6	1.916	1.24e-05
ILKAP	1.572	1.24e-05
UFM1	2.043	1.25e-05
MIS18A	1.563	1.25e-05
ESYT2	1.855	1.25e-05
MRPS31	1.805	1.25e-05
CMPK1	1.952	1.25e-05
IGIP	1.511	1.25e-05
NAP1L1	1.751	1.25e-05
214465_at	-1.666	1.26e-05
UBE2D2	1.508	1.26e-05
SEC24B	1.854	1.27e-05
213620_s_at	1.846	1.28e-05
FAM107B	1.536	1.28e-05
226381_at	1.518	1.28e-05
HNRNPR	1.597	1.28e-05
MAPK14	-1.506	1.28e-05
225253_s_at	1.747	1.29e-05
YWHAQ	1.639	1.29e-05
IER3IP1	2.5	1.3e-05
PRKCQ	1.842	1.3e-05
CMTR2	2.705	1.31e-05
GABPB2	1.724	1.32e-05
LINC01215	2.643	1.32e-05
LYRM7	1.639	1.32e-05
229420_at	1.744	1.33e-05
TMEM206	1.698	1.34e-05
EIF3I	1.561	1.34e-05
EIF5B	1.548	1.34e-05
CBFB	1.833	1.34e-05
PHF10	1.661	1.34e-05
APPL1	2.178	1.35e-05
206848_at	1.697	1.35e-05
230486_at	-1.632	1.35e-05
TAF3	1.688	1.35e-05
CCT6A	1.681	1.35e-05
SYNCRIP	1.855	1.35e-05
BANK1	3.387	1.36e-05
MMAA	1.628	1.36e-05
ENOSF1	1.789	1.36e-05
BCL2	2.091	1.37e-05
CEP78	2.085	1.37e-05
ORC2	1.68	1.38e-05
CD74	1.724	1.38e-05
C15orf40	2.02	1.38e-05
PRKACB	2.485	1.39e-05
RANBP6	1.915	1.39e-05
TNRC6A	1.5	1.39e-05
213605_s_at	1.994	1.39e-05
UPF3B	1.947	1.4e-05
TPD52	2.51	1.4e-05
RPL22	1.797	1.41e-05
ZMYM4	1.678	1.41e-05
ARMC1	1.879	1.41e-05
SERTAD2	1.738	1.41e-05
PDCD7	1.69	1.42e-05
ABCE1	1.897	1.42e-05
NT5DC1	1.902	1.43e-05
SLC38A1	2.197	1.43e-05
UBXN4	1.601	1.43e-05
FUT11	1.707	1.44e-05
PPM1K	2.081	1.44e-05
YME1L1	2.595	1.44e-05
230296_at	1.78	1.45e-05
1559078_at	2.124	1.46e-05
AFG3L2	1.837	1.46e-05
BANK1	2.517	1.47e-05
RPUSD4	1.576	1.47e-05
OFD1	1.813	1.47e-05
FLVCR1	1.979	1.47e-05
PAPOLG	1.897	1.47e-05
AKT3	2.024	1.47e-05
LRRC58	1.697	1.48e-05
LOC93622	1.999	1.48e-05
ATXN10	1.561	1.48e-05
RP9	1.795	1.48e-05
TRIM4	2.014	1.49e-05
MALT1	1.657	1.49e-05
TMEM109	1.612	1.49e-05
222669_s_at	1.961	1.5e-05
HSPH1	1.971	1.5e-05
SPTLC2	-1.645	1.5e-05
WBP11	1.677	1.51e-05
PCED1B	1.876	1.51e-05
IPO9	1.632	1.51e-05
ATXN1L	1.911	1.51e-05
RGL4	-1.806	1.53e-05
MS4A1	4.032	1.53e-05
TGDS	1.741	1.53e-05
PHF6	1.889	1.53e-05
WTAP	1.526	1.54e-05
218280_x_at	-1.941	1.55e-05
C1QBP	1.815	1.55e-05
DDX20	1.563	1.56e-05
BHLHE40	2.171	1.56e-05
MTO1	1.859	1.58e-05
AKAP1	1.743	1.6e-05
GTPBP4	1.78	1.6e-05
221842_s_at	1.656	1.61e-05
CAMK4	2.017	1.63e-05
SMARCA4	1.62	1.64e-05
HNRNPDL	1.869	1.64e-05
MRFAP1L1	1.791	1.65e-05
PPP2R5C	1.616	1.66e-05
225457_s_at	1.55	1.66e-05
GCSH	1.551	1.67e-05
CAMK2D	1.763	1.67e-05
KLHL42	1.516	1.67e-05
TM9SF3	2.218	1.67e-05
GPATCH1	1.76	1.68e-05
OLIG1	2.564	1.69e-05
208638_at	1.613	1.69e-05
CMPK1	2.309	1.7e-05
CAPRIN2	1.804	1.7e-05
TADA1	1.62	1.7e-05
MTO1	1.943	1.7e-05
MEAF6	1.632	1.71e-05
MSI2	2.044	1.71e-05
OIP5-AS1	1.647	1.72e-05
CNOT6L	1.79	1.72e-05
1561937_x_at	-1.63	1.72e-05
TMEM203	1.626	1.73e-05
EBF1	2.572	1.73e-05
HNRNPD	1.676	1.74e-05
TRMT61B	1.794	1.75e-05
DLAT	1.61	1.76e-05
SUGT1	1.521	1.76e-05
IARS2	1.837	1.76e-05
ANKRD40	1.508	1.76e-05
INPP4B	2.736	1.77e-05
225780_at	1.646	1.77e-05
GFM1	1.73	1.77e-05
PTMA	1.514	1.77e-05
201522_x_at	1.624	1.78e-05
EZR	1.935	1.78e-05
ANGEL2	1.84	1.79e-05
IL7R	2.184	1.8e-05
MS4A1	4.091	1.81e-05
MBNL2	2.037	1.82e-05
220712_at	-1.714	1.84e-05
FOXO1	1.783	1.85e-05
ATF1	1.984	1.86e-05
PAQR8	1.932	1.87e-05
SNRPA1	1.593	1.88e-05
LTB4R	-1.846	1.88e-05
EBAG9	1.947	1.88e-05
HELZ	1.731	1.88e-05
RRM1	1.843	1.88e-05
CLOCK	1.895	1.89e-05
241093_at	1.716	1.9e-05
ALDH3A2	1.684	1.9e-05
PRKACB	1.895	1.9e-05
ARMC10	1.513	1.92e-05
NRROS	1.767	1.92e-05
KLHL20	1.598	1.92e-05
NRIP1	1.703	1.94e-05
TMEM161B	1.902	1.94e-05
SLFN5	1.902	1.94e-05
DIMT1	1.522	1.95e-05
CHD9	1.765	1.95e-05
EIF3F	1.587	1.95e-05
213598_at	1.823	1.96e-05
ESD	1.53	1.97e-05
DANCR	1.802	2e-05
PAXIP1	1.721	2e-05
LRRN3	3.267	2e-05
SYNRG	1.577	2.01e-05
LEF1	1.839	2.02e-05
FBXO21	1.877	2.02e-05
TMPO	2.009	2.02e-05
ZNF789	1.583	2.02e-05
PNISR	1.679	2.02e-05
CDK6	1.962	2.03e-05
U2SURP	1.821	2.04e-05
AFF4	1.689	2.04e-05
CDK17	1.638	2.04e-05
NNT-AS1	1.523	2.06e-05
UTP14A	1.505	2.06e-05
MAGEH1	1.695	2.07e-05
AMMECR1L	1.647	2.07e-05
GEMIN4	1.52	2.08e-05
233302_at	2.378	2.08e-05
HARS	1.593	2.09e-05
IRF2BP2	1.692	2.1e-05
HSP90AA1	1.654	2.11e-05
ASXL2	1.659	2.11e-05
FURIN	-1.692	2.11e-05
KLHL6	1.855	2.11e-05
ANK3	1.74	2.11e-05
PM20D2	1.931	2.12e-05
YWHAQ	1.827	2.13e-05
KIF2A	1.785	2.13e-05
DHX9	1.71	2.13e-05
KIAA1143	1.855	2.13e-05
MGAT4A	1.941	2.14e-05
46167_at	1.594	2.14e-05
PHF19	1.555	2.17e-05
ALDH18A1	1.525	2.17e-05
LAT	1.782	2.17e-05
FUNDC1	1.771	2.18e-05
RPL22	1.737	2.18e-05
GLS	1.525	2.18e-05
BAG5	1.506	2.18e-05
225310_at	2.062	2.18e-05
236067_at	1.674	2.19e-05
UPF3A	1.879	2.19e-05
EED	1.899	2.2e-05
SCAF11	1.624	2.21e-05
TOR3A	1.594	2.21e-05
236428_at	1.586	2.21e-05
225256_at	1.828	2.22e-05
PAXIP1-AS2	1.524	2.24e-05
SRSF7	1.677	2.25e-05
ARL4C	1.889	2.26e-05
RABEP2	2.002	2.27e-05
UBAP2	1.593	2.27e-05
REV1	1.776	2.28e-05
FOXP1	1.659	2.28e-05
PRAG1	2	2.29e-05
FCMR	2.458	2.29e-05
ZNF260	1.649	2.29e-05
LUC7L3	1.543	2.3e-05
SMYD2	1.755	2.31e-05
ELAC2	1.513	2.31e-05
URGCP	1.637	2.31e-05
LATS1	1.711	2.32e-05
TOMM70	1.858	2.32e-05
LINS1	1.609	2.33e-05
PPHLN1	1.862	2.33e-05
SLC35D1	1.556	2.33e-05
ZNF12	1.811	2.33e-05
CBLL1	1.581	2.34e-05
SRSF10	1.526	2.34e-05
PAX5	3.49	2.36e-05
NSMCE4A	1.901	2.36e-05
CR1	-1.577	2.36e-05
TRMT13	2.381	2.36e-05
NFATC1	1.6	2.36e-05
MSMO1	1.848	2.37e-05
YLPM1	1.609	2.37e-05
MUC5AC	-1.568	2.39e-05
PYHIN1	1.904	2.39e-05
CACNA2D3	2.371	2.39e-05
ZADH2	1.743	2.4e-05
ADD3	1.609	2.4e-05
SMNDC1	1.58	2.41e-05
NAPSB	3.039	2.41e-05
SERBP1	1.766	2.42e-05
NR1D2	2.274	2.42e-05
RFX5	1.687	2.42e-05
TRIT1	1.654	2.43e-05
ATM	1.703	2.44e-05
C2orf49	1.729	2.45e-05
FBXL3	1.777	2.45e-05
SMIM19	1.76	2.46e-05
CPSF6	2.038	2.46e-05
IGKC	2.22	2.47e-05
SUSD3	1.681	2.47e-05
SLC18B1	2.194	2.47e-05
RAD21	1.665	2.48e-05
UFL1	2.224	2.49e-05
TARDBP	1.538	2.49e-05
CSNK2A2	1.522	2.5e-05
FYTTD1	1.9	2.5e-05
G3BP2	1.732	2.5e-05
2022-09-06	1.885	2.5e-05
METTL21A	1.91	2.51e-05
FBXW7	1.557	2.51e-05
FUT8	1.542	2.51e-05
ELP2	1.743	2.51e-05
HMG20A	2.002	2.52e-05
MDFIC	2.409	2.54e-05
PFAS	1.641	2.55e-05
ARID1B	1.876	2.55e-05
228611_s_at	1.685	2.55e-05
TRABD2A	2.074	2.57e-05
TRMT6	1.541	2.57e-05
BIRC6	1.621	2.57e-05
BICDL1	1.552	2.58e-05
RPF1	1.671	2.59e-05
SNRPA1	2.26	2.59e-05
API5	1.863	2.6e-05
MPHOSPH8	1.568	2.63e-05
PPP4R3B	1.634	2.63e-05
TRIM13	1.911	2.64e-05
HEATR1	1.737	2.65e-05
SMAD3	1.715	2.65e-05
MS4A1	6.143	2.65e-05
CHIC1	1.801	2.66e-05
MTDH	2.304	2.66e-05
CDKN2AIP	1.802	2.66e-05
USP42	1.528	2.69e-05
SWAP70	1.944	2.71e-05
PID1	2.192	2.71e-05
NOP58	1.803	2.73e-05
MTO1	1.895	2.73e-05
TRAF3IP3	1.65	2.74e-05
FAM76B	1.826	2.75e-05
DIS3L	1.641	2.75e-05
SRSF10	2.032	2.76e-05
TOX	2.066	2.77e-05
PNN	1.821	2.77e-05
JMY	2.061	2.79e-05
SRRM1	1.54	2.8e-05
MAT2A	1.577	2.84e-05
214182_at	1.562	2.84e-05
ANKRA2	1.714	2.85e-05
MAK16	1.691	2.85e-05
UBE2Q2	2.676	2.85e-05
CCT7	1.518	2.86e-05
SNRNP40	1.625	2.87e-05
209501_at	1.581	2.89e-05
FASTKD1	1.903	2.9e-05
OXCT1	1.737	2.91e-05
ENOPH1	1.932	2.92e-05
211921_x_at	1.687	2.93e-05
235693_at	1.807	2.93e-05
UBR3	1.896	2.94e-05
EZR	1.734	2.94e-05
UBE2I	1.863	2.94e-05
TLN1	-1.562	2.95e-05
CLASP2	1.634	2.96e-05
MRPS18B	1.768	2.98e-05
MBTPS1	1.618	2.98e-05
HMGN1	1.603	2.99e-05
BUD23	1.614	2.99e-05
HNRNPDL	1.716	2.99e-05
FYN	2.164	3e-05
226694_at	2.257	3.02e-05
ZNF529	2.106	3.02e-05
238431_at	1.696	3.04e-05
IMMT	1.595	3.04e-05
RCN2	1.942	3.07e-05
CWC27	1.703	3.08e-05
TMEM106B	2.789	3.08e-05
TPP2	1.735	3.09e-05
WDR36	1.852	3.1e-05
LEF1	2.754	3.11e-05
208095_s_at	1.64	3.13e-05
SLC26A2	1.87	3.15e-05
TRERF1	1.993	3.15e-05
ROGDI	-1.564	3.15e-05
SAR1B	1.529	3.16e-05
TBL1XR1	1.505	3.16e-05
ATF2	2.058	3.17e-05
NFATC3	1.664	3.21e-05
SATB1	1.808	3.21e-05
200626_s_at	1.942	3.22e-05
DDX1	1.769	3.23e-05
ZBTB1	2.06	3.23e-05
SPOCK2	1.748	3.23e-05
SLC7A6	1.893	3.24e-05
TBL1XR1	1.579	3.26e-05
SINHCAF	1.799	3.27e-05
FAM102A	1.827	3.28e-05
SESN3	2.021	3.29e-05
228650_at	1.576	3.29e-05
THEM4	2.167	3.3e-05
PDE7A	1.877	3.31e-05
CACYBP	1.751	3.32e-05
229629_at	1.897	3.34e-05
TIMM21	1.548	3.36e-05
MDH1	1.553	3.36e-05
HERC1	1.644	3.38e-05
DCAF16	1.631	3.38e-05
SRSF10	1.71	3.38e-05
MAP4	1.651	3.39e-05
MED14	1.643	3.39e-05
H2BFS	-1.901	3.4e-05
SIGIRR	1.608	3.4e-05
POP5	1.729	3.41e-05
RBAK	1.814	3.43e-05
243332_at	1.718	3.45e-05
PFKFB2	-1.843	3.46e-05
DLAT	1.649	3.46e-05
INPP4A	1.784	3.46e-05
EXOSC10	1.647	3.46e-05
BLOC1S4	1.513	3.47e-05
RPL10A	1.766	3.47e-05
CTNNB1	1.527	3.47e-05
MACO1	1.735	3.49e-05
227663_at	1.898	3.49e-05
234339_s_at	1.898	3.49e-05
UBXN2A	1.538	3.5e-05
NUP43	1.675	3.51e-05
230653_at	2.262	3.51e-05
DR1	2.159	3.51e-05
POLR2B	1.788	3.53e-05
PPM1K	2.189	3.54e-05
ZNF260	1.758	3.54e-05
CEP164	1.609	3.54e-05
SSRP1	1.607	3.54e-05
ZNF75A	1.738	3.54e-05
CLOCK	2.035	3.57e-05
LRPPRC	1.931	3.57e-05
USP7	1.515	3.58e-05
NEK4	2.031	3.58e-05
ELK4	1.701	3.59e-05
200033_at	1.516	3.6e-05
TIA1	1.639	3.6e-05
233713_at	1.625	3.6e-05
MCM3	1.605	3.6e-05
RUVBL2	1.618	3.6e-05
SLC30A7	1.542	3.62e-05
229590_at	1.672	3.62e-05
NUP210	1.57	3.63e-05
ALPK1	-1.738	3.64e-05
201639_s_at	1.576	3.65e-05
PPP1CC	1.619	3.66e-05
ARL4C	1.698	3.66e-05
ATE1	1.583	3.67e-05
CNOT2	1.588	3.67e-05
AASDH	1.698	3.69e-05
ZNF573	2.098	3.71e-05
HNRNPC	1.526	3.73e-05
C11orf80	1.629	3.73e-05
224930_x_at	1.607	3.74e-05
SLC9A6	1.701	3.76e-05
SYPL1	1.64	3.77e-05
ZNF721	1.533	3.79e-05
IPO5	1.898	3.79e-05
ABLIM1	2.151	3.8e-05
FUBP1	1.884	3.8e-05
AGL	2.532	3.8e-05
MED1	1.807	3.81e-05
227715_at	-1.56	3.83e-05
FOXP1	1.601	3.84e-05
RYK	1.658	3.84e-05
NDUFS1	1.615	3.84e-05
RPA1	1.546	3.85e-05
1566964_at	-1.978	3.85e-05
KIF3A	1.561	3.85e-05
ZNF264	1.535	3.86e-05
SVIP	1.906	3.87e-05
BIRC3	1.625	3.87e-05
RNMT	1.605	3.88e-05
SHMT2	1.615	3.89e-05
IMPDH2	1.694	3.89e-05
ZNF567	1.577	3.9e-05
CAPN2	1.522	3.9e-05
LCK	1.85	3.91e-05
STMN3	1.889	3.91e-05
DPP4	1.645	3.91e-05
PUM1	1.504	3.92e-05
LTB4R	-2.186	3.92e-05
1560512_at	1.666	3.93e-05
SIRPG	1.734	3.93e-05
SMARCA4	1.621	3.94e-05
LRRC8C	1.921	3.94e-05
CSTF2T	1.616	3.97e-05
ATP2A2	1.621	3.98e-05
ERCC5	1.569	3.98e-05
SIKE1	1.937	3.99e-05
PDE8A	1.826	3.99e-05
CX3CR1	1.984	4.01e-05
NR3C2	1.574	4.01e-05
CHD9	1.66	4.01e-05
MED23	1.706	4.01e-05
215907_at	1.581	4.02e-05
PIK3R1	1.682	4.02e-05
PHF10	1.693	4.03e-05
VPS36	1.826	4.03e-05
MPHOSPH10	1.784	4.04e-05
LRRN3	4.379	4.04e-05
RUNX3	1.769	4.05e-05
SLC22A15	-1.718	4.08e-05
IQGAP2	1.604	4.08e-05
240538_at	1.531	4.08e-05
USO1	1.515	4.1e-05
MSH6	1.834	4.17e-05
PPP4R3B	1.921	4.17e-05
PTGER4	1.806	4.17e-05
DBR1	1.901	4.18e-05
LINC00954	1.572	4.18e-05
C12orf66	1.56	4.18e-05
USP1	1.623	4.23e-05
RECQL	1.758	4.23e-05
DHRS4-AS1	1.573	4.25e-05
BEX2	1.838	4.25e-05
TBC1D4	2.569	4.25e-05
PIK3R4	1.649	4.28e-05
CAMK2D	1.589	4.3e-05
TBCCD1	1.505	4.3e-05
IDE	1.727	4.32e-05
225547_at	1.747	4.35e-05
NAAA	1.768	4.35e-05
NAP1L1	1.923	4.36e-05
243810_at	2.211	4.36e-05
LRR1	1.626	4.4e-05
ADH5	2.075	4.41e-05
LEMD3	1.705	4.42e-05
SGPP1	1.89	4.42e-05
209181_s_at	1.67	4.44e-05
TCF4	1.909	4.45e-05
KSR1	1.685	4.45e-05
THOC1	1.776	4.46e-05
HMGN3	1.793	4.46e-05
ACADM	2.151	4.46e-05
TSNAX	1.972	4.47e-05
ALPK1	-2.107	4.48e-05
SEL1L3	2.101	4.49e-05
KPNA5	1.949	4.49e-05
PTGER2	1.807	4.49e-05
USP36	1.644	4.49e-05
DENND2D	1.624	4.5e-05
SPPL2A	1.618	4.52e-05
DNAJC21	1.532	4.52e-05
TNRC6C	1.785	4.52e-05
H1F0	-1.89	4.53e-05
EEA1	1.835	4.54e-05
223773_s_at	1.664	4.54e-05
RRN3	1.695	4.54e-05
EPRS	1.624	4.54e-05
PYROXD1	1.891	4.54e-05
202760_s_at	1.765	4.56e-05
EIF1AX	1.909	4.56e-05
SRSF11	1.784	4.58e-05
RSPRY1	1.903	4.58e-05
SSBP1	1.617	4.6e-05
UMPS	1.525	4.61e-05
ZNF12	1.719	4.62e-05
SUB1	1.808	4.63e-05
IRF2BP2	1.818	4.65e-05
G3BP1	1.565	4.65e-05
CCNG2	1.83	4.65e-05
RIOX2	1.692	4.67e-05
HDHD2	1.854	4.71e-05
NAA16	1.582	4.72e-05
PDIA6	1.569	4.75e-05
NOL8	1.742	4.75e-05
BET1	1.72	4.75e-05
226532_at	1.596	4.76e-05
HADH	1.93	4.76e-05
RPS6KB1	1.839	4.76e-05
229382_at	-1.505	4.76e-05
SOCS7	1.757	4.8e-05
PTP4A2	1.514	4.81e-05
ERCC6L2	1.799	4.84e-05
TNFRSF12A	-1.514	4.85e-05
ARPC5L	1.71	4.85e-05
PSIP1	1.878	4.86e-05
LRIG2	1.88	4.9e-05
OGT	1.595	4.92e-05
ATP5MC3	1.521	4.93e-05
SCP2	1.608	4.93e-05
C1orf174	1.627	4.94e-05
TLK1	1.849	4.94e-05
238156_at	1.649	4.95e-05
GIMAP1	1.568	4.95e-05
EML4	1.605	4.95e-05
CYB5B	1.643	4.96e-05
WDR75	1.616	4.98e-05
ZBTB33	1.848	5.02e-05
USP47	1.57	5.02e-05
HLA-DPA1	1.898	5.03e-05
TRAT1	2.155	5.04e-05
EIF4G2	1.582	5.05e-05
HELQ	1.582	5.05e-05
1563473_at	1.921	5.05e-05
PDHA1	1.608	5.06e-05
CCT2	1.799	5.07e-05
ZFP36L2	1.573	5.09e-05
INHBB	-2.075	5.1e-05
PRPF4B	1.672	5.1e-05
GIMAP1	1.741	5.12e-05
MRPS18B	1.572	5.12e-05
HSP90AA1	1.756	5.14e-05
EIF3L	1.835	5.14e-05
ITK	2.203	5.15e-05
IPO7	1.842	5.15e-05
THAP12	1.835	5.16e-05
SFT2D2	1.61	5.18e-05
C1QBP	1.81	5.2e-05
ZBTB4	1.91	5.21e-05
AZIN1	1.629	5.24e-05
234572_at	-1.728	5.24e-05
DDX50	1.687	5.24e-05
TRAF3	1.562	5.27e-05
ASXL1	1.848	5.28e-05
RBBP4	1.652	5.29e-05
PSMG2	1.595	5.3e-05
RPL19	1.539	5.3e-05
1560156_at	1.652	5.31e-05
NIFK	1.688	5.34e-05
RECQL	1.706	5.35e-05
ATP6V0A2	1.522	5.35e-05
FAM169A	1.768	5.35e-05
SCP2	1.744	5.37e-05
PLCXD2	1.632	5.38e-05
KMT2A	1.658	5.38e-05
H2AFV	1.523	5.4e-05
234187_at	-1.538	5.4e-05
RECQL	1.651	5.42e-05
TUBGCP3	1.762	5.43e-05
ETS1	1.925	5.44e-05
213416_at	2.118	5.47e-05
MEF2C	1.948	5.47e-05
PHC1	1.596	5.49e-05
C5orf22	1.525	5.49e-05
COX11	2.233	5.51e-05
CAMK2D	2.064	5.52e-05
218680_x_at	1.519	5.54e-05
LYAR	1.619	5.55e-05
TRIM28	1.546	5.55e-05
STAP1	2.652	5.58e-05
NOB1	1.502	5.58e-05
SNX5	1.557	5.59e-05
PRKX	1.535	5.6e-05
STAM	1.561	5.6e-05
CD79B	2.128	5.64e-05
1562529_s_at	1.874	5.65e-05
CCR7	2.662	5.68e-05
200937_s_at	1.784	5.69e-05
MYBL1	3.232	5.71e-05
SOD1	1.615	5.72e-05
PTER	1.657	5.74e-05
ARGLU1	1.564	5.75e-05
ANKRD44	1.645	5.76e-05
TCEA1	1.627	5.76e-05
RPS24	1.99	5.76e-05
DAAM1	1.729	5.78e-05
RAB12	1.504	5.81e-05
USE1	1.557	5.82e-05
CD177	-3.37	5.83e-05
BIRC6	1.662	5.85e-05
CTDSPL2	1.647	5.87e-05
GALK2	1.514	5.87e-05
243780_at	3.803	5.9e-05
MTF2	1.559	5.91e-05
RASA2	1.614	5.95e-05
MTREX	1.748	5.96e-05
FAM98B	1.677	5.96e-05
ARHGAP35	1.696	5.97e-05
NAIP	-2.323	5.98e-05
238604_at	1.686	5.99e-05
POLRMT	1.545	6e-05
UAP1	2.009	6e-05
FCF1	1.594	6.02e-05
COX18	1.889	6.03e-05
MBNL1	1.584	6.03e-05
KRIT1	1.935	6.06e-05
FXN	1.533	6.09e-05
HSP90AA1	1.773	6.1e-05
PNRC2	1.752	6.11e-05
CCT8	1.666	6.11e-05
WDR11	1.768	6.11e-05
METTL14	1.533	6.14e-05
OTUD1	1.584	6.15e-05
PTCRA	-1.652	6.16e-05
GALNT14	-1.806	6.19e-05
UBE2N	1.519	6.21e-05
C3orf58	1.966	6.23e-05
236685_at	1.606	6.25e-05
CEPT1	1.618	6.27e-05
MGA	1.709	6.29e-05
2022-09-06	1.543	6.32e-05
ERLEC1	1.869	6.33e-05
OGFOD1	1.531	6.34e-05
SMARCA5	1.929	6.42e-05
NAA25	1.629	6.43e-05
227665_at	1.558	6.43e-05
SH3YL1	2.3	6.44e-05
EIF1AX	2.296	6.45e-05
AKR7A2	1.656	6.46e-05
TRA2B	1.689	6.47e-05
XRCC6	1.553	6.48e-05
2022-09-09	1.638	6.52e-05
GTPBP4	1.563	6.53e-05
CSE1L	1.798	6.55e-05
RINT1	1.585	6.56e-05
SETD2	1.507	6.56e-05
236401_at	1.804	6.6e-05
NCL	1.657	6.62e-05
ANKRD36B	1.995	6.62e-05
LOC102606465	1.789	6.66e-05
NLRC3	1.879	6.68e-05
214567_s_at	2.228	6.68e-05
SMC5	1.609	6.7e-05
SLFN5	1.65	6.7e-05
ALYREF	1.636	6.73e-05
TMEM129	1.692	6.74e-05
CCDC50	2.027	6.76e-05
PTPRCAP	1.692	6.76e-05
235652_at	1.783	6.76e-05
RAB29	1.518	6.77e-05
SNAPC5	1.558	6.82e-05
EIF3E	1.728	6.85e-05
RTL6	1.658	6.85e-05
UNG	1.507	6.91e-05
IBTK	1.66	6.91e-05
EIF3H	1.512	6.92e-05
201077_s_at	1.505	6.92e-05
BBX	1.519	6.93e-05
MAML2	1.729	6.93e-05
235374_at	1.555	6.94e-05
PM20D2	1.642	6.97e-05
IREB2	1.816	6.97e-05
GNPAT	1.578	7.09e-05
IFT80	1.989	7.09e-05
TRIM13	1.654	7.11e-05
AP1M2	-1.549	7.17e-05
236422_at	-2.929	7.17e-05
DDHD1	1.796	7.18e-05
MAN2A1	1.84	7.21e-05
C12orf57	1.849	7.22e-05
PLPP5	2.018	7.22e-05
POLE3	1.637	7.23e-05
208929_x_at	1.502	7.23e-05
KDELR2	1.704	7.25e-05
NUP210	1.77	7.26e-05
RUNX3	1.722	7.3e-05
DNAJC10	1.87	7.3e-05
GYPB	-3.15	7.3e-05
TMEM170A	1.505	7.3e-05
CRNKL1	1.557	7.31e-05
C1orf52	1.544	7.32e-05
PREPL	1.674	7.32e-05
200949_x_at	1.591	7.33e-05
C2CD5	1.654	7.39e-05
RFC4	1.576	7.41e-05
TRIM52	1.667	7.42e-05
MPHOSPH9	1.788	7.43e-05
ATP11C	1.627	7.46e-05
207856_s_at	1.59	7.46e-05
HSF2	1.593	7.46e-05
RECQL	1.768	7.49e-05
ZC3H14	1.652	7.49e-05
APEX1	1.611	7.51e-05
EZR	1.619	7.55e-05
TMEM243	1.904	7.59e-05
FKBP5	-1.861	7.6e-05
CYFIP2	1.745	7.63e-05
CEBPZ	1.686	7.64e-05
IL7R	1.806	7.64e-05
CTCF	1.522	7.65e-05
NRIP1	1.988	7.66e-05
224187_x_at	1.506	7.72e-05
SEMA4A	-1.597	7.77e-05
SIRT1	1.773	7.78e-05
BRD1	1.559	7.78e-05
LIMD1	1.635	7.79e-05
UFSP2	1.696	7.8e-05
TAF1B	1.579	7.8e-05
CTDSPL2	1.521	7.83e-05
RNF38	1.543	7.83e-05
FAM122B	1.734	7.85e-05
ANXA3	-2.408	7.87e-05
PDCD2	1.603	7.87e-05
SLC25A36	1.699	7.91e-05
ANKRD9	-2.911	7.92e-05
NAPSB	2.244	7.93e-05
243798_at	1.599	7.96e-05
URI1	1.707	7.97e-05
ANKLE2	1.6	7.98e-05
LINC00926	3.312	7.99e-05
241435_at	1.908	8.03e-05
SMYD2	1.822	8.05e-05
LY9	1.986	8.06e-05
UBE3A	1.8	8.06e-05
UBR5	1.552	8.07e-05
EID1	1.684	8.08e-05
SMARCA4	1.566	8.09e-05
232369_at	1.517	8.11e-05
PSIP1	1.939	8.11e-05
LSM2	1.612	8.15e-05
KRI1	1.513	8.2e-05
FAM214A	1.757	8.22e-05
ZNF217	1.507	8.24e-05
PCGF5	1.994	8.24e-05
MTREX	1.765	8.26e-05
ZNF512	1.551	8.27e-05
TIAL1	1.584	8.29e-05
RCN2	1.717	8.29e-05
ZBTB7A	1.508	8.34e-05
PDP1	2.219	8.37e-05
SPTBN1	1.981	8.37e-05
211796_s_at	1.939	8.39e-05
CREB1	1.64	8.41e-05
EIF1AX	2.445	8.44e-05
TOP2B	1.593	8.44e-05
LUC7L3	1.56	8.45e-05
PDGFD	1.592	8.49e-05
APPBP2	1.716	8.52e-05
TRNT1	1.819	8.55e-05
BRD7	1.543	8.56e-05
PRMT2	1.668	8.56e-05
235786_at	1.631	8.57e-05
PHAX	1.566	8.6e-05
NAE1	2.022	8.6e-05
NCK1	1.718	8.64e-05
GATC	1.567	8.65e-05
NUP107	1.77	8.73e-05
CA4	-1.945	8.75e-05
IGHM	5.17	8.78e-05
CCNG1	1.808	8.79e-05
WDR59	1.552	8.8e-05
BBS2	1.58	8.83e-05
UBA6	1.989	8.84e-05
CYP4V2	1.603	8.85e-05
PLRG1	1.542	8.86e-05
PTGDR2	1.552	8.94e-05
MRPL39	1.696	8.96e-05
221079_s_at	1.613	8.96e-05
LMBRD2	1.995	8.97e-05
219043_s_at	1.722	8.97e-05
SLC30A5	1.824	9.02e-05
PDHX	1.862	9.05e-05
232889_at	1.869	9.07e-05
MLEC	1.547	9.08e-05
SRP72	1.73	9.09e-05
PPIA	1.521	9.11e-05
222763_s_at	1.578	9.12e-05
VPS13C	1.576	9.16e-05
PYROXD1	2.183	9.18e-05
ECI2	1.76	9.19e-05
TDG	1.779	9.22e-05
EIF5B	1.617	9.24e-05
LIMA1	1.769	9.24e-05
SLC6A16	1.508	9.25e-05
ECHDC3	-3.638	9.28e-05
222203_s_at	1.749	9.28e-05
GRPEL2	1.916	9.29e-05
C11orf58	1.611	9.34e-05
MED14	1.565	9.4e-05
213089_at	1.907	9.48e-05
PRPF8	1.59	9.53e-05
MPP7	1.762	9.58e-05
229366_at	1.754	9.59e-05
CD1C	1.67	9.63e-05
ATP2B1	1.94	9.65e-05
ANKRD10	1.626	9.66e-05
227729_at	1.697	9.67e-05
TSEN15	1.911	9.7e-05
235151_at	1.953	9.7e-05
GLS	2.244	9.74e-05
ZBTB1	1.52	9.78e-05
SLC26A2	1.583	9.82e-05
212499_s_at	1.689	9.83e-05
ZFP90	1.557	9.84e-05
1564733_at	1.568	9.86e-05
SRP72	1.897	9.86e-05
1557240_a_at	1.728	9.87e-05
UXS1	1.746	9.88e-05
238735_at	1.502	9.89e-05
SLC30A5	1.579	9.9e-05
217842_at	1.535	9.95e-05
GPN1	1.557	9.96e-05
216878_x_at	-1.53	9.99e-05
LDLRAD4	1.674	0.0001008
SLC25A36	1.733	0.0001009
RAB30	1.767	0.000101
SRSF1	1.558	0.0001012
IKZF2	1.753	0.0001012
ZNF644	2.128	0.0001014
CCSER2	1.897	0.0001016
RAD17	1.663	0.0001017
POU2F2	1.544	0.0001018
SOCS2	1.693	0.0001019
PCID2	1.555	0.0001019
EIF3A	1.534	0.0001021
HSPA9	1.728	0.0001023
SRSF3	1.947	0.0001025
PGM2L1	1.5	0.0001036
SH2D1B	3.058	0.0001036
TRIM13	1.85	0.000104
LTBP3	1.735	0.0001042
NMT1	1.541	0.0001042
POLR3B	1.54	0.0001043
TMEM181	1.873	0.0001045
SYNE1	1.756	0.0001048
COG2	1.525	0.0001056
SMC3	1.625	0.0001059
236796_at	2.526	0.0001066
DENND6A	1.692	0.0001068
TMED2	1.518	0.000107
RNF168	1.698	0.000107
PNPT1	1.848	0.000107
CLC	3.574	0.0001076
CAAP1	1.689	0.0001078
LRRC40	2.195	0.0001078
CUL5	1.976	0.0001083
GPX7	1.624	0.0001085
ATP5F1A	1.56	0.0001085
ESF1	1.719	0.0001085
SLAMF1	1.807	0.0001086
FHL2	-1.532	0.0001086
MTPAP	1.623	0.0001087
SIRPB1	-1.707	0.000109
PSMD10	1.531	0.0001091
VAV2	1.583	0.0001092
FXR1	1.654	0.0001099
SLPI	-2.665	0.0001101
HSPA13	1.829	0.0001102
TSPAN3	1.897	0.0001102
PMS1	1.802	0.0001102
GYPB	-3.087	0.0001106
ROPN1L	-1.75	0.000111
TRAF3IP3	1.754	0.0001112
FBL	1.709	0.0001113
GPRASP1	1.807	0.0001114
F5	-1.86	0.0001118
EIF4E	1.864	0.0001119
TARDBP	1.509	0.0001123
213698_at	1.562	0.0001123
CD180	1.729	0.0001125
NOC3L	1.88	0.0001127
PITPNC1	1.778	0.000113
SAV1	1.648	0.0001132
1568513_x_at	-1.57	0.0001133
222266_at	2.057	0.0001134
SRP9	1.831	0.0001137
CCAR1	1.622	0.000114
HEATR5B	1.656	0.0001142
TCL1A	2.984	0.0001146
ZMYND8	1.58	0.0001149
OTUD6B	1.625	0.0001149
SLC39A6	1.957	0.0001151
SERBP1	1.628	0.0001157
C12orf65	1.517	0.000116
NR1D2	2.121	0.000116
TRG-AS1	1.656	0.0001164
RBM27	1.658	0.0001168
NAPEPLD	1.553	0.0001174
CMC4	1.535	0.0001177
RNASEH1	1.674	0.0001178
ERBIN	1.702	0.0001178
OARD1	1.597	0.0001179
ZBTB20	1.867	0.0001182
CEACAM4	-1.758	0.0001183
CBS	-1.579	0.0001184
221965_at	1.599	0.0001184
KLHL42	1.635	0.0001186
XCL1	2.158	0.0001188
NUDT21	2.173	0.0001191
ARID2	1.557	0.0001194
IRF8	1.646	0.00012
METAP2	1.562	0.0001202
CBFA2T2	1.713	0.0001205
SUZ12	1.632	0.0001205
ENOSF1	1.717	0.0001207
ERG28	1.691	0.0001209
CEP350	1.614	0.0001222
PBDC1	1.976	0.0001222
MAL	1.722	0.0001225
PRKCI	1.72	0.0001227
ZBTB26	1.538	0.0001227
N4BP2L1	1.715	0.0001228
222088_s_at	-1.655	0.000123
SACM1L	1.667	0.0001238
LAX1	1.517	0.0001239
CCT2	1.813	0.0001239
NFATC3	1.509	0.0001241
JADE2	1.502	0.0001244
227603_at	1.554	0.000125
CNIH1	1.805	0.000125
PDE3B	1.738	0.0001251
DIS3	1.781	0.0001251
213080_x_at	1.632	0.0001252
200651_at	1.563	0.0001252
BTAF1	1.58	0.0001253
LOC374443	2.112	0.0001256
PLEKHB1	1.506	0.0001267
PI4KA	1.545	0.000127
AMMECR1	1.644	0.0001275
CCDC91	1.893	0.0001279
211710_x_at	1.688	0.0001281
RIF1	1.522	0.0001288
DYNC1I2	1.516	0.000129
FAM111A-DT	1.613	0.0001295
AASDHPPT	1.843	0.0001297
CREBL2	1.657	0.0001298
CCDC134	1.507	0.00013
UBA5	1.576	0.0001302
FAM199X	1.577	0.0001302
201154_x_at	1.744	0.0001302
PAPOLG	1.517	0.0001303
MCM9	1.52	0.0001313
METTL13	1.564	0.0001317
ZNF559	1.976	0.0001319
TCL1A	2.705	0.0001327
ALOX15B	-1.719	0.0001328
ZNF451	1.531	0.0001333
MBOAT2	-1.63	0.0001334
216191_s_at	2.778	0.0001334
KPNA3	1.659	0.0001337
ITPKB	1.586	0.0001341
SNX1	1.532	0.0001348
RACGAP1	1.704	0.0001357
GIMAP7	1.721	0.0001358
MLXIPL	-1.55	0.000136
TAPT1	1.924	0.0001361
239205_s_at	-1.974	0.0001362
ETV3	1.549	0.0001363
ITPR1	1.648	0.0001365
UHMK1	1.625	0.0001367
SEC22C	1.607	0.0001367
GRSF1	1.672	0.0001372
AQR	1.528	0.0001379
BBX	1.551	0.0001379
FCAR	-1.961	0.0001382
BCAS4	1.548	0.0001408
ADNP	1.523	0.0001411
TBRG1	1.548	0.0001414
TCEAL8	1.63	0.0001415
230712_at	1.74	0.0001428
CCDC88C	1.678	0.0001433
ERMP1	1.584	0.0001435
236395_at	1.802	0.000144
236583_at	1.601	0.0001441
SORT1	-1.579	0.0001453
ZNF22	1.751	0.0001454
ANKIB1	1.544	0.0001458
FKBP5	-3.025	0.0001465
EBLN3P	1.575	0.0001475
TMEM209	1.501	0.0001476
RB1	1.88	0.0001478
CDK4	1.535	0.000148
RUVBL1	1.531	0.0001482
F5	-1.947	0.0001486
PEA15	1.812	0.0001486
200715_x_at	1.583	0.0001486
MMP9	-3.282	0.0001502
SYNCRIP	1.779	0.0001507
PIGK	2.2	0.000151
MTO1	1.603	0.0001514
SIN3A	1.707	0.0001514
ZNF124	1.659	0.0001522
217506_at	1.67	0.0001523
SETD6	1.602	0.0001524
NCF4	-1.554	0.0001525
SMC3	1.745	0.000153
AES	1.822	0.0001533
EDRF1	1.645	0.0001538
200753_x_at	1.529	0.0001543
NCOA5	1.56	0.0001548
RPL24	1.504	0.0001549
XPOT	1.839	0.0001562
SRPRB	1.637	0.0001569
224610_at	1.763	0.0001575
RCC2	1.566	0.0001579
DTWD1	1.549	0.0001583
NUP133	1.628	0.0001585
RSBN1L	1.515	0.0001589
TTC19	1.741	0.0001607
SMAD5	1.847	0.0001612
SREK1IP1	1.868	0.0001615
ANAPC4	1.561	0.0001621
1554089_s_at	1.666	0.0001624
PTCD3	1.816	0.0001625
SNRPD2	1.753	0.0001626
IKBKB	1.503	0.0001627
CD164	1.743	0.0001628
FBXO3	1.764	0.0001631
CLIP4	2.011	0.0001631
200725_x_at	1.503	0.0001643
NUP93	1.554	0.0001643
MAP3K1	1.595	0.0001648
RPL15	1.689	0.000166
UBTD2	1.529	0.0001666
ZNF420	1.621	0.0001668
218150_at	1.675	0.0001671
HPS5	1.655	0.0001682
SLC16A7	1.502	0.0001683
1566959_at	-2.228	0.0001685
THAP9-AS1	1.926	0.0001687
[truncated: 1,476 more rows]

## Sheet: MvsO p0.05 FC1.5
Gene Identifier	Fold Change of M VS O	Parametric p-value
CDKN1C	1.824	0.0003641
MS4A7	1.601	0.0008204
TUBB3	-1.916	0.0008781
TUBB2A	-8.694	0.0008957
241838_at	-1.574	0.0015234
CD177	-1.785	0.0020201
IL13RA1	-1.791	0.0022289
AP1G2	1.602	0.0028731
DEFA4	-2.395	0.0034247
KIAA1671	1.769	0.004197
TUBB3	-1.582	0.004217
WARS	1.555	0.0042824
ENPP7	-1.62	0.0053806
CDKN1C	1.72	0.0055802
LOC100996756	1.647	0.006829
207156_at	1.524	0.0073815
CDKN1C	1.79	0.008104
RPH3A	1.537	0.0089718
PIP4K2A	-1.712	0.011292
AFFX-BioB-M_at	-1.662	0.0119219
UHRF1BP1	1.57	0.0131343
225065_x_at	-1.559	0.0150884
PRSS23	1.772	0.0181704
TCF7L2	1.514	0.0201985
LARP1	1.537	0.0202094
GLUL	-1.549	0.0202796
213872_at	-1.777	0.0210675
AFFX-r2-Ec-bioB-3_at	-1.56	0.0217549
TMTC1	1.564	0.0220951
AFFX-BioB-3_at	-1.604	0.0223325
240094_at	-1.51	0.0224817
IL13RA1	-1.525	0.0225107
FKBP1B	-1.649	0.0229881
CEP78	1.607	0.0236776
C15orf39	1.565	0.0241972
HEY1	-1.501	0.025822
UTS2	-2.809	0.0259804
CDKN1C	1.687	0.0261931
LDLR	1.644	0.0263074
CDKN1C	1.993	0.0265463
SIRPB2	-1.55	0.0274679
MALAT1	-1.624	0.029522
KIR2DL2	1.635	0.0296384
236338_at	-1.73	0.0315754
KIR2DS2	1.689	0.0334198
NAIP	-1.592	0.0340028
KLRC3	2.021	0.0349909
205033_s_at	-1.74	0.0368809
232584_at	1.537	0.0378513
AMFR	1.572	0.0388261
217022_s_at	2.029	0.0388404
MALAT1	-1.831	0.0389127
TPGS2	-1.737	0.0401499
MYOM2	2.18	0.0402645
MKRN1	-1.516	0.0404637
CEACAM8	-1.884	0.0426146
ADGRG1	1.764	0.0431713
UTS2	-1.56	0.0439234
206110_at	1.927	0.045163
HBD	-1.818	0.0459036
230877_at	1.716	0.0467173
225155_at	-1.662	0.0474257
TRIM58	-1.825	0.04797
C1orf21	1.67	0.0480263
PLEK2	-1.621	0.0494959

## Sheet: MvsV p0.05 FC1.5
Gene Identifier	Fold Change of M VS V	Parametric p-value
XIST	129.179	4e-07
EIF1AY	-18.821	5e-07
XIST	25.093	5e-07
XIST	127.943	7e-07
XIST	30.065	8e-07
XIST	24.969	9e-07
S100A12	-2.564	1e-06
TXLNG	3.107	1.2e-06
CR1	-1.652	3e-06
RPS4Y1	-33.12	3.8e-06
DDX3Y	-7.421	4.8e-06
ZNF550	1.866	8.5e-06
PNMA1	2.196	1.25e-05
CSF2RA	-1.64	1.35e-05
RBP7	-1.875	1.54e-05
MMP9	-3.477	1.7e-05
UTY	-3.666	1.71e-05
MESD	1.851	1.71e-05
MLLT3	1.966	1.72e-05
ROPN1L	-1.753	1.8e-05
LPIN1	2.132	2.05e-05
TSPOAP1-AS1	1.924	2.16e-05
MCEMP1	-2.624	2.36e-05
243158_at	-2.13	2.6e-05
EIF2AK3	2.45	2.63e-05
NCF4	-1.633	2.87e-05
ROGDI	-1.582	2.91e-05
EIF1AY	-3.723	3.13e-05
CD4	1.721	3.4e-05
TXLNGY	-4.619	3.6e-05
TOLLIP	-1.743	3.7e-05
KDM2B	1.971	3.81e-05
TBC1D31	1.704	4.2e-05
DDX3Y	-8.691	4.31e-05
PPM1K	1.514	4.55e-05
FBXO21	2.074	4.64e-05
200754_x_at	1.642	4.98e-05
RFTN1	1.849	5.21e-05
220890_s_at	2.083	5.35e-05
FOXK1	1.6	5.97e-05
235535_x_at	1.728	5.99e-05
CYB561A3	1.551	6.51e-05
PPP1R16B	1.847	6.54e-05
PGLYRP1	-2.155	6.68e-05
CYSTM1	-1.652	6.69e-05
DOCK9	2.294	6.81e-05
2022-03-02	-1.843	7.24e-05
NSMCE3	1.722	7.27e-05
YTHDC2	2.162	7.46e-05
GATA3	2.128	7.61e-05
SDE2	2.13	7.73e-05
HACD2	1.52	7.89e-05
DNAAF5	1.765	8.32e-05
DOCK10	2.38	8.45e-05
236422_at	-2.899	9.15e-05
POGLUT1	1.633	9.18e-05
IL27RA	1.619	9.26e-05
IL2RB	2.067	9.56e-05
KIAA1147	1.663	9.61e-05
2022-09-06	1.81	9.76e-05
TRAF3	1.669	9.89e-05
LCMT2	1.712	0.0001002
TNFRSF25	1.814	0.000102
GORASP2	1.827	0.000103
HNRNPH1	1.556	0.000107
IRAK3	-2.456	0.000108
HDHD5	1.626	0.0001129
CD247	2.154	0.0001158
POLRMT	1.601	0.0001168
EIF1AX	2.773	0.0001201
BCL11A	2.017	0.0001206
ZXDB	1.833	0.000125
SMC1A	2.369	0.0001253
PATZ1	1.629	0.0001267
IRAK3	-3.022	0.0001281
243729_at	1.594	0.0001297
CAMP	-2.322	0.0001326
ALG13	2.267	0.0001353
NFATC2	1.84	0.0001365
QDPR	1.889	0.0001374
ALOX5AP	-1.656	0.000138
TSPAN13	2.485	0.0001388
MDH2	1.602	0.0001438
CRY1	2.548	0.0001455
TSPYL1	1.717	0.0001465
KDM5D	-4.033	0.0001476
DIMT1	1.837	0.0001496
IL27RA	1.795	0.0001508
CHAMP1	1.812	0.0001529
FAM84B	2.48	0.0001533
SFMBT2	1.737	0.0001549
AQP3	2.51	0.0001582
HBQ1	-2.26	0.0001622
FBXL16	2.236	0.0001643
VNN1	-1.504	0.0001675
GSPT2	1.917	0.0001695
ANKRD40	1.539	0.0001733
EIF3A	1.938	0.00018
HNRNPR	1.661	0.0001802
GOLGA8N	1.81	0.0001811
EIF1AX	1.992	0.0001822
BCL6	-1.683	0.000184
PTGER2	1.842	0.0001845
232876_at	-1.698	0.0001858
S1PR1	1.917	0.0001892
MPRIP	1.612	0.0001924
MAN1C1	2.393	0.0001932
ILF3	1.789	0.0001944
GATA3	1.823	0.0001961
DDX21	1.639	0.0001983
DDX10	1.712	0.0001992
DGAT2	-1.548	0.0001996
FAM69A	1.64	0.0001996
RFX7	2.153	0.0002049
KIF1BP	1.885	0.0002056
EVL	1.771	0.0002122
TSHZ1	2.045	0.0002172
2022-09-06	1.898	0.0002187
SHQ1	1.765	0.0002192
XIST	1.912	0.0002192
NOL11	1.762	0.00022
NAA15	1.971	0.0002241
MTR	2.592	0.0002251
243154_at	1.945	0.0002259
FLVCR1	1.965	0.0002265
ARID5B	2.149	0.0002278
ADH5	1.522	0.0002292
MTSS1	1.975	0.0002321
MCTP2	-1.564	0.0002324
ZDHHC3	-1.54	0.000237
PTGDR2	1.516	0.0002384
P2RY10	1.872	0.0002385
ELK4	1.959	0.0002476
TSHZ1	1.935	0.0002542
MAP3K3	-1.598	0.0002552
1561893_at	-1.552	0.0002634
BBX	1.632	0.0002636
FTSJ1	1.803	0.0002694
TAGAP	1.854	0.0002699
ARG1	-5.382	0.0002711
BICDL1	1.577	0.0002712
KLF12	1.948	0.0002717
TGIF2	1.55	0.0002757
SNX9	1.735	0.000283
FUBP1	1.514	0.000284
DYRK2	2.008	0.0002851
DNMT1	1.811	0.0002856
PPP1R16B	1.712	0.0002871
SYNCRIP	1.973	0.0002874
ST6GAL1	1.894	0.0002884
ADO	1.879	0.0002907
TTC37	1.904	0.0002916
WBP11	1.523	0.000296
236439_at	-1.885	0.0002961
CD74	1.692	0.0002967
CBS	-1.661	0.000297
SLC25A32	2.033	0.0002981
RECK	1.956	0.0002988
SRPK1	-1.56	0.0002991
MBNL2	1.57	0.0003025
TTC39C	2.001	0.0003058
LRCH3	1.882	0.0003068
NUP54	2.104	0.0003076
CXXC5	1.84	0.0003099
DIMT1	1.633	0.0003174
ACVR1	1.919	0.0003175
FPR1	-1.522	0.0003209
DYRK2	2.719	0.0003214
G3BP1	1.885	0.0003217
DHX9	1.587	0.000322
DDX21	1.728	0.0003236
239885_at	-1.849	0.0003252
DYSF	-1.736	0.0003278
BCL11A	2.431	0.0003325
CDC23	1.729	0.0003331
BMX	-2.231	0.0003367
POGLUT1	1.883	0.0003372
RPS4X	1.597	0.0003392
2022-03-01	-2.026	0.0003401
ZNHIT6	2.227	0.0003414
ARHGEF3	1.894	0.0003416
PCDH1	-1.508	0.0003433
DHX15	1.614	0.0003494
RSAD1	1.533	0.0003517
EWSR1	-1.684	0.0003519
MED14	1.738	0.0003545
LFNG	1.65	0.0003585
CD81	1.768	0.0003626
244035_at	1.671	0.0003666
SUCLG2	1.876	0.0003684
EP400	1.531	0.0003747
SLFN5	2.195	0.0003758
TNFRSF10A	1.642	0.0003766
POLR1B	1.956	0.0003769
CD47	1.903	0.0003786
TPD52	2.067	0.0003796
CDA	-1.875	0.000381
SLAIN1	1.669	0.000387
KLF12	2.445	0.0003912
TRERF1	2.244	0.0003924
RHOH	1.894	0.0003969
212414_s_at	1.88	0.0003972
SULT1B1	-1.68	0.0004008
WDFY3	-1.591	0.000405
UBP1	1.734	0.0004072
HNRNPDL	1.675	0.000409
244482_at	-2.224	0.0004122
HNRNPA0	1.532	0.0004165
VWCE	-2.097	0.0004212
TSPYL4	1.821	0.0004223
KDM6A	2.12	0.0004301
LBH	2.002	0.0004313
PRKCA	2.476	0.0004333
TAGAP	1.528	0.0004356
BAG3	1.88	0.0004359
225457_s_at	1.566	0.0004386
SPIB	1.746	0.0004391
RSL1D1	2.074	0.0004433
USP14	1.834	0.0004448
DYRK2	1.802	0.0004452
PROSER1	2.031	0.0004469
ZFP64	1.638	0.0004484
GYPB	-3.096	0.0004501
MAGEH1	1.749	0.0004505
BCL11A	2.5	0.0004514
PURA	1.908	0.0004536
LIN7A	-1.58	0.0004548
FRG1JP	1.861	0.0004548
TRIB2	2.13	0.0004585
NMT2	2.595	0.0004603
RIOX1	1.55	0.0004648
FUBP3	1.945	0.0004713
SLC26A8	-2.19	0.0004732
DNAJC24	1.784	0.0004763
GUK1	-1.706	0.000478
SYTL2	2.537	0.000479
CNOT9	1.568	0.0004828
HACD3	1.59	0.0004839
237563_s_at	-1.61	0.0004867
TMEM109	1.543	0.000497
GABPB1-AS1	2.52	0.0004972
KDM6A	1.819	0.0004993
IER5	1.819	0.0005015
PPP2R5C	1.551	0.0005015
MAN1A2	1.663	0.000504
ZC3H12D	2.152	0.000505
CBX5	1.772	0.0005056
LOC283788	1.567	0.0005132
BACH2	3.277	0.0005142
QSER1	2.116	0.0005207
232693_s_at	1.695	0.0005209
SART3	1.971	0.0005221
YME1L1	1.501	0.0005231
TES	1.566	0.0005251
236398_s_at	-1.634	0.0005307
RBBP4	1.774	0.0005361
PRKCH	2.073	0.0005365
CDC25B	1.787	0.00054
CSTF2T	1.887	0.0005423
PTER	2	0.0005496
BCL11A	1.712	0.0005502
SIDT1	1.911	0.0005503
LTB	1.597	0.0005505
KDM4C	1.631	0.000554
CEACAM4	-1.585	0.000555
NUP62	1.56	0.000559
CR1	-1.744	0.0005655
TCF4	2.08	0.0005658
AXIN2	1.611	0.0005699
NCF4	-1.626	0.0005818
NELL2	2.612	0.0005819
PRKCQ	1.755	0.0005872
TUBB3	-1.755	0.0005878
MEX3C	2.421	0.0005895
RRP1B	1.91	0.00059
NMT2	2.019	0.0005931
LRPPRC	1.861	0.0005985
RPS4X	1.693	0.0005988
ATP8B2	2.187	0.0005991
FKBP5	-2.021	0.0006082
CA4	-1.84	0.0006082
HNRNPA0	1.795	0.0006095
239893_at	-1.969	0.0006101
KMT2A	1.715	0.000611
PDLIM7	-1.532	0.0006185
219151_s_at	1.813	0.000619
FUBP1	1.908	0.0006247
ZFX	1.534	0.0006338
222490_at	1.875	0.0006339
NDUFAF4	1.537	0.0006387
SLPI	-2.973	0.0006453
PRRC1	2.151	0.0006467
DROSHA	1.769	0.0006494
GNE	1.613	0.0006544
RASGRP1	2.279	0.0006546
SRSF7	1.997	0.0006587
ARMCX5	1.589	0.0006597
CNOT6L	1.582	0.0006674
CPD	-1.866	0.0006681
YWHAQ	1.693	0.000675
NOLC1	1.619	0.0006776
FAM162A	1.897	0.0006856
PPP2R5E	1.681	0.0006872
LY9	1.852	0.0006882
GFM1	2.14	0.0006885
201479_at	1.593	0.0006893
BEX5	1.775	0.0006896
SDAD1	1.689	0.0006898
LPIN1	1.755	0.0006911
RIOK1	1.61	0.0006916
2022-09-06	1.693	0.0006947
GPR18	2.142	0.0006956
SPOCK2	1.889	0.000699
AMIGO2	2.283	0.000701
SLC48A1	-1.729	0.0007012
KLHDC8A	-1.562	0.0007081
ALDH6A1	1.819	0.0007099
GADD45A	-1.952	0.0007124
216342_x_at	1.652	0.0007238
UBXN2B	-1.552	0.0007318
NPAT	1.956	0.0007323
ENTPD1	-1.763	0.0007333
PDE12	1.665	0.0007373
FAM122B	1.771	0.0007412
HSPD1	1.529	0.0007457
HACD3	1.8	0.0007482
TNFRSF9	-1.557	0.0007494
CD5	1.851	0.0007531
OFD1	1.627	0.0007536
OSGEPL1	1.798	0.0007579
237071_at	-1.588	0.0007598
SIRPB2	-1.728	0.0007623
RAB13	-2.202	0.0007747
MTERF3	1.865	0.0007757
CXXC5	1.788	0.0007764
GGA2	1.721	0.0007797
SLC18B1	2.307	0.0007819
RASA3	1.643	0.0007827
SMARCAD1	1.584	0.0007847
ICE1	2.069	0.000785
RUVBL2	1.527	0.0007942
BCL11B	2.548	0.0007953
ESYT1	1.85	0.0007953
1554007_at	1.966	0.0007976
229934_at	-1.753	0.000798
EIF1AX	2.093	0.0007992
ID3	1.64	0.0008003
GIMAP6	1.759	0.0008069
ZCCHC8	1.644	0.0008076
210972_x_at	1.75	0.0008086
PRKX	1.705	0.0008275
232958_at	-1.997	0.0008311
MALT1	1.636	0.0008344
PHC3	1.904	0.0008352
IPO7	1.935	0.0008396
USP14	1.733	0.000842
HMGB2	-1.633	0.0008495
MBTPS1	1.542	0.0008525
TCF4	1.902	0.0008591
ZCCHC11	1.745	0.0008593
APH1B	-1.53	0.0008671
BABAM1	-1.605	0.0008703
SRSF11	1.893	0.0008705
PDS5A	1.726	0.0008764
CTR9	1.758	0.0008825
CCND2	1.727	0.0008858
TMPO	1.569	0.0008865
SUCLG2	1.898	0.0009028
226365_at	1.78	0.0009065
TAF3	1.74	0.000911
ASAP1	-1.545	0.0009113
PEBP1	1.542	0.000912
ADGRG3	-1.507	0.0009148
PUM1	1.508	0.0009148
TRIM14	1.604	0.000919
SMAD7	1.871	0.0009232
IL1R2	-3.366	0.0009236
FYN	2.168	0.0009255
TMEM204	2.424	0.0009317
ZNF92	1.648	0.000934
EIF2S3	1.624	0.0009343
USP14	1.823	0.0009359
233302_at	2.417	0.0009361
SLC6A8	-2.159	0.0009385
PRPSAP2	1.593	0.0009392
LEF1	1.566	0.0009394
ILF3	1.693	0.0009423
NRROS	1.751	0.0009425
ZZZ3	2.026	0.0009467
PURA	1.568	0.0009544
237077_at	-1.699	0.0009574
ABI2	1.562	0.0009609
ZBTB38	2.139	0.0009644
HP	-2.335	0.0009687
VPS13C	1.849	0.0009719
CROCCP2	1.806	0.0009722
CEP78	1.987	0.0009809
HEG1	1.687	0.0009834
CSF2RA	-1.613	0.0009879
RRAS2	2.374	0.000995
MLLT10	1.941	0.0009988
SFPQ	1.556	0.0010044
TSC22D2	1.893	0.0010059
C11orf1	1.542	0.0010063
NAP1L1	1.743	0.0010092
TCERG1	2.232	0.0010173
CXXC5	2.302	0.0010173
TCF3	1.619	0.0010254
230877_at	2.027	0.0010265
CSF2RA	-1.607	0.0010365
AASDHPPT	2.493	0.0010367
PHF14	1.96	0.0010436
RCAN3	2.912	0.0010451
CHMP7	1.592	0.0010468
NEDD4L	-1.865	0.0010493
KPNA5	1.964	0.0010591
SART3	1.56	0.0010595
BCL2	2.062	0.0010596
GPRIN3	1.578	0.001067
PPP2R5B	-1.607	0.0010697
RXRA	-1.643	0.0010753
DIMT1	1.635	0.0010816
MYO7B	-1.847	0.0010831
YME1L1	2.098	0.0010856
TLN1	-1.535	0.0011014
TKTL1	2.513	0.0011017
ADGRG3	-1.551	0.0011061
TIAM1	2.387	0.0011097
UBA2	1.942	0.001114
WDR3	1.656	0.0011171
PEBP1	1.765	0.0011225
236280_at	3.149	0.0011243
MORF4L2	1.565	0.0011294
DDHD2	2.216	0.0011343
DHX36	1.594	0.0011381
CPSF6	1.987	0.0011395
PRKCQ	1.779	0.001143
NOB1	1.504	0.001145
PRSS23	2.091	0.0011492
BCL11B	2.063	0.0011616
SLC48A1	-1.724	0.0011648
SLC6A8	-2.085	0.0011649
MTRR	1.979	0.001165
INPP4A	1.758	0.0011656
PQLC1	-1.829	0.0011658
HACD3	1.776	0.001168
MYC	2.035	0.0011684
223216_x_at	1.691	0.0011775
PRMT2	1.545	0.0011806
MALT1	1.992	0.0012013
WWP1	1.81	0.0012024
GTF2H3	1.628	0.0012041
RBBP7	1.689	0.0012044
MDC1	1.511	0.0012069
PLEKHA1	2.041	0.0012099
243016_at	1.693	0.0012134
UFL1	1.556	0.0012173
214465_at	-1.573	0.0012216
MCM9	1.608	0.0012259
NNT-AS1	1.523	0.0012305
FBXO28	1.571	0.0012399
CAMK4	2.039	0.0012432
IRF2BP2	1.635	0.0012436
226444_at	2.335	0.0012439
BRD1	1.621	0.0012558
FYN	1.613	0.0012595
222088_s_at	-1.53	0.0012661
UBA5	1.678	0.0012693
226848_at	1.702	0.0012744
ACSL1	-1.625	0.0012752
200875_s_at	1.548	0.0012758
FAM162A	1.835	0.0012823
CDC42SE2	1.546	0.0012864
231592_at	1.607	0.0012865
NINJ2	-1.951	0.0012875
ARIH2	1.514	0.0012893
234785_at	1.609	0.0012918
PCED1B	1.859	0.001292
CRTC3	1.828	0.0013022
DLAT	1.658	0.001303
ORC2	1.574	0.0013059
SSBP4	1.545	0.0013062
SUPT7L	1.601	0.001313
ZNF14	1.76	0.0013179
DHRS4-AS1	1.799	0.0013189
SIMC1	1.715	0.0013269
240339_at	1.526	0.0013321
SATB1	2.218	0.0013339
CD177	-3.603	0.0013348
SRP72	1.917	0.0013391
PDS5A	1.653	0.0013421
CCDC117	1.614	0.0013443
HNRNPDL	1.721	0.0013464
PLEKHA1	2.393	0.001351
FAM3C	2.571	0.0013512
LDHB	1.813	0.001355
RALB	-1.67	0.0013604
NSUN7	-1.764	0.0013714
PID1	1.848	0.0013762
GPD1L	1.577	0.0013779
THUMPD1	1.724	0.0013816
KLF11	1.854	0.0013836
HBD	-2.433	0.0013848
TMEM161B	2.057	0.0013854
ATR	1.842	0.0013858
BUB3	1.66	0.0013861
PITPNC1	1.709	0.0013905
LDHB	1.841	0.0013941
PPP3CC	1.65	0.0013977
RIOX2	1.661	0.0014021
MGAM	-1.798	0.0014175
SYPL1	1.753	0.0014217
UAP1	2.061	0.0014219
FDX1	1.714	0.0014262
DENND4A	1.608	0.0014265
TCF12	2.099	0.0014399
FAM126B	-1.687	0.0014402
RTL6	1.683	0.0014437
235757_at	1.626	0.0014544
ZMAT1	1.642	0.0014552
MTREX	1.735	0.0014555
HNRNPH1	1.692	0.0014594
DBF4	1.927	0.0014597
ESYT2	1.743	0.0014602
BUD23	1.513	0.0014617
CLASP2	1.595	0.0014694
ZMYND11	1.84	0.0014716
DNAJA4	-1.653	0.0014725
TRAC	2.046	0.001477
BBS2	1.64	0.001479
DDX24	1.599	0.0014801
TRAPPC11	1.508	0.0014831
TRIM44	1.626	0.0014832
C11orf80	1.692	0.0014879
HNRNPR	1.564	0.0014944
NUP93	1.528	0.0014968
WSB1	-1.824	0.0014973
236338_at	-2.807	0.0015001
TAF1	1.68	0.0015072
HACL1	1.537	0.0015124
TNIK	1.846	0.0015128
IFNGR1	-1.744	0.0015129
ELAVL1	1.529	0.0015142
205931_s_at	-1.638	0.0015144
ADNP	1.835	0.0015189
TGIF1	1.587	0.0015191
232959_at	-1.533	0.0015233
TOX	2.129	0.0015255
ATAD1	2.282	0.0015282
SFXN1	1.733	0.0015303
209181_s_at	1.73	0.0015309
SRSF6	1.666	0.0015318
EIF5B	1.568	0.0015324
CYP4V2	1.619	0.0015326
CENPC	1.594	0.0015348
EIF1AX	2.453	0.0015359
ANKRD36B	2.024	0.0015365
CDK12	1.5	0.0015384
DEFA4	-5.364	0.0015419
ZBTB21	1.963	0.0015447
1563473_at	1.865	0.001545
RAB28	2.036	0.0015469
TRG-AS1	1.773	0.0015512
KAT6B	1.878	0.0015527
OXCT1	1.726	0.0015542
PNN	1.792	0.0015576
SLC8A1	-2.474	0.001562
RCN2	1.761	0.001564
SRSF5	1.549	0.0015745
PDCD7	1.579	0.0015795
PMS1	1.901	0.0015952
MAP4	1.577	0.001598
TBRG1	1.554	0.0016002
214882_s_at	1.538	0.0016037
NEMP1	1.543	0.0016051
MEN1	1.505	0.0016109
216782_at	-1.905	0.0016109
GABPB1-AS1	1.505	0.0016156
200631_s_at	1.519	0.0016159
TNFRSF25	1.66	0.0016191
215812_s_at	-1.96	0.0016271
UBASH3A	1.796	0.0016309
NUP62	1.539	0.0016345
MLLT3	1.54	0.0016364
235841_at	-1.651	0.0016386
IMPA2	-1.558	0.00164
UPF3B	1.838	0.0016402
EID2	1.718	0.0016484
BACH2	1.631	0.0016507
ALDH18A1	1.511	0.0016546
LYPLAL1	1.541	0.0016628
HNRNPH3	1.6	0.0016652
ADH5	1.995	0.0016743
227724_at	-1.662	0.0016814
SSBP4	1.575	0.0016853
ATF1	2.78	0.0016942
TLR4	-1.61	0.0017076
RBM8A	1.623	0.0017178
LTB4R	-1.561	0.0017211
RAI1	1.598	0.0017337
NOG	2.301	0.0017341
HTATSF1	1.742	0.0017467
CNST	1.591	0.0017639
MED14	1.58	0.0017694
S100A8	-1.526	0.0017705
CNOT7	1.737	0.0017711
WDR75	1.553	0.0017714
243332_at	1.882	0.0017783
SNRPA1	1.537	0.0017841
NCK1	1.735	0.0017864
202265_at	2.861	0.0017938
ITGA6	1.589	0.0017982
ARFGEF2	1.885	0.0018063
TCF7	1.963	0.0018121
ITK	2.166	0.0018169
LDLR	1.526	0.0018321
AGK	1.515	0.001835
RFX5	1.662	0.001841
RFC5	1.505	0.0018444
FLT3LG	1.93	0.0018454
IL18RAP	-2.76	0.001864
MTPAP	1.654	0.0018674
PLIN2	1.537	0.0018724
HACD2	2.027	0.0018767
236401_at	1.746	0.0018774
214290_s_at	-1.584	0.0018798
WBP11	1.609	0.0018814
SLC25A37	-1.656	0.0018852
230354_at	-3.459	0.0018867
1556055_at	-1.595	0.0018883
SLC6A8	-1.927	0.0018895
244375_at	2.058	0.0018914
DARS	1.873	0.0018935
236607_at	1.713	0.0019027
ZADH2	1.856	0.0019054
TXLNGY	-1.535	0.0019082
TRMT61B	1.652	0.0019163
FOXO4	-1.639	0.0019195
TTYH2	1.839	0.0019225
RUNX3	1.675	0.0019252
NAAA	1.668	0.0019362
PTPRA	1.507	0.001942
214363_s_at	1.763	0.0019625
PNISR	1.676	0.0019799
CYLD	1.613	0.0019848
GLS	1.54	0.0019896
ACKR3	1.633	0.0019934
OTUD4	1.66	0.0019973
AKAP1	1.634	0.0020068
SRSF7	1.635	0.0020121
RBM26	1.755	0.0020122
SEH1L	1.812	0.002014
233713_at	1.552	0.0020164
TTC27	1.536	0.00202
ANXA3	-2.255	0.0020302
FANCL	1.613	0.0020364
PABPC4	1.541	0.0020386
TUBB3	-2.006	0.0020387
HSF2	1.582	0.0020547
NIPAL3	1.758	0.0020565
IL1R2	-3.467	0.0020584
MLLT3	1.84	0.0020649
SRSF3	1.618	0.0020695
FAM220A	1.618	0.002076
MAPK1IP1L	1.684	0.0020853
ADCY9	1.541	0.0020891
2022-09-09	1.548	0.0020944
NAA40	1.657	0.0020967
NUDT7	1.661	0.0020992
222669_s_at	1.802	0.0021131
ELP3	1.677	0.0021189
GNPTAB	1.708	0.0021202
RORA	2.476	0.0021263
RANGRF	1.567	0.0021312
ZNF789	1.567	0.0021335
NCL	1.569	0.0021336
UXS1	1.824	0.0021357
FUT11	1.566	0.0021372
KANSL2	1.625	0.0021374
AFF3	2.002	0.0021542
PADI4	-2.186	0.0021592
209671_x_at	1.629	0.0021626
PRKD3	1.972	0.0021688
MGAT4A	1.769	0.0021702
PTMA	1.516	0.002181
ZC3H14	1.603	0.0021811
MSANTD2	1.774	0.0021816
226744_at	1.792	0.002186
KCNJ15	-1.938	0.0021932
NEK4	2.226	0.0022002
CLIP4	2.329	0.0022064
SUN1	2.036	0.0022127
GABPB2	1.618	0.0022204
GPRASP1	1.831	0.0022206
TTC37	2.04	0.002223
LIN7C	1.654	0.0022237
BLNK	2.678	0.0022288
ZFP90	1.525	0.0022379
BBX	1.567	0.0022393
YWHAQ	1.706	0.0022402
FIS1	-1.6	0.0022432
SUCLG2	1.745	0.0022593
LRBA	1.602	0.0022597
ACTL6A	1.665	0.002262
TGDS	1.93	0.002264
LTB4R	-2.021	0.0022699
MPHOSPH10	1.671	0.0022738
FUT8	1.527	0.0022854
TFB2M	1.691	0.0022906
CD3G	1.932	0.0022936
FAM162A	1.631	0.002304
LCK	1.804	0.002305
ZNF585B	1.504	0.0023081
SBK1	1.531	0.0023103
ASF1A	2.705	0.0023124
ILF3	1.702	0.0023193
CBX6	1.509	0.0023245
1559067_a_at	1.59	0.0023278
FAM208B	2.144	0.0023355
KDM7A-DT	-1.816	0.0023356
NPM1	1.77	0.0023579
HSDL2	-1.545	0.0023647
PFAS	1.549	0.0023647
METAP1	1.506	0.0023657
HNRNPD	1.57	0.002385
EZR	1.736	0.0024025
SLAIN2	1.841	0.0024026
LIN7C	1.523	0.0024051
KRIT1	1.614	0.0024104
CSTF2T	1.625	0.0024106
HNRNPM	1.586	0.0024111
237118_at	-1.526	0.002415
201522_x_at	1.522	0.0024151
C2orf88	-2.162	0.0024202
MGAT2	1.744	0.0024218
ACKR1	-1.75	0.002425
DCP1B	1.519	0.0024276
HSPA9	1.529	0.0024285
FAM122A	1.529	0.0024326
PEBP1	1.653	0.0024357
ATR	1.533	0.0024375
PRPS1	1.604	0.002442
FRG1JP	1.769	0.0024491
CR1	-1.524	0.0024543
PIP4K2A	-1.684	0.0024554
PRPF4	1.527	0.0024624
SYTL2	1.976	0.0024708
AKT3	1.839	0.0024712
NAA16	1.633	0.0024766
236703_at	-1.57	0.0024781
HIBCH	1.671	0.0024817
ORC3	1.508	0.0024848
DDX18	1.653	0.0024885
PRNP	2.34	0.0024897
220757_s_at	-1.851	0.0024965
DIEXF	1.78	0.0024981
BUB3	1.911	0.0025104
ETS1	1.947	0.0025115
MAPK14	-1.607	0.0025244
SDCBP2-AS1	1.67	0.0025279
DDHD1	1.588	0.0025355
242191_at	1.802	0.0025414
TRBC1	1.833	0.0025439
242739_at	1.652	0.0025472
KIF1B	-1.612	0.0025525
ARHGAP35	1.605	0.0025573
NT5DC1	1.838	0.0025651
CD28	2.224	0.0025688
IL7R	2.072	0.0025734
ATIC	1.644	0.0025741
ST20	-2.27	0.0025766
TARSL2	1.623	0.002591
CD96	1.805	0.0026107
UGDH	1.592	0.0026145
235592_at	-1.581	0.0026226
TCF4	1.599	0.0026281
PRKCQ-AS1	2.087	0.0026411
SRSF7	1.536	0.0026422
MOAP1	1.601	0.0026484
NUP160	2.148	0.002649
CCDC88C	1.638	0.0026513
VAV2	1.614	0.0026571
SLC39A10	1.997	0.0026596
IKZF3	1.822	0.0026648
CLINT1	1.812	0.0026742
ZNF655	1.599	0.00268
SYNCRIP	1.798	0.0026813
TXN	-1.571	0.0026823
ELP1	1.859	0.0026858
ARL1	1.564	0.0026865
RALGAPA2	-1.653	0.0026868
U2SURP	1.749	0.0026884
PYHIN1	1.887	0.0026964
NUDT19	1.821	0.0027043
TBC1D4	2.267	0.0027101
SLFN5	1.779	0.002717
TAP2	1.677	0.0027194
SPIN1	1.976	0.0027214
DCP2	-1.595	0.0027382
ANKMY2	1.558	0.0027405
RNF6	2.053	0.0027534
233217_at	-2.043	0.0027849
SWAP70	2.35	0.0028038
UBE2N	1.929	0.002804
HAGH	-1.688	0.0028112
FAM78A	1.508	0.002816
RALGAPA1	2.09	0.0028212
PRKD3	1.526	0.0028425
CUTA	1.53	0.0028442
ASB3	1.511	0.0028456
SF3A3	1.561	0.0028498
SH2D1B	2.246	0.002851
GTPBP4	1.614	0.0028517
C1orf131	1.541	0.0028553
NAP1L1	1.529	0.0028726
ANKH	1.718	0.0028746
241093_at	1.689	0.0028838
INPP4B	3.039	0.002889
OGFOD1	1.637	0.0028955
ANKRA2	1.734	0.0029003
PIK3R1	1.698	0.0029007
NUCKS1	1.604	0.002917
TAF2	1.674	0.0029332
GPR183	2.304	0.0029484
USP47	1.531	0.0029507
HNRNPA3	1.653	0.002956
SEC31A	1.566	0.0029723
AKAP11	2.341	0.0029772
NFATC2	1.681	0.0029859
HADH	1.733	0.0029864
RDH11	1.646	0.003001
FASTKD3	1.924	0.0030129
214129_at	1.621	0.0030146
CAMK2D	1.541	0.0030189
SPTAN1	1.651	0.0030342
DSTN	1.515	0.0030404
MTO1	1.815	0.003053
233369_at	-1.74	0.0030631
ARMC1	1.724	0.0030714
227274_at	1.722	0.003072
CA4	-2.24	0.003074
CREB1	1.504	0.0030935
208662_s_at	1.825	0.003096
MTO1	1.761	0.0031017
NIF3L1	1.58	0.0031025
EIF5B	1.57	0.0031117
ZAP70	1.853	0.0031382
GLOD4	1.772	0.0031412
TESPA1	1.515	0.003145
ESPN	-1.603	0.0031573
TRMT11	1.531	0.0031781
231644_at	-2.47	0.0031842
MTA1	1.833	0.0031912
NCBP2	1.609	0.0031944
C12orf29	2.11	0.0031956
LRCH1	1.553	0.0032054
BIN1	1.547	0.0032116
MBLAC2	1.594	0.0032122
GYPB	-3.027	0.0032278
PWP1	1.526	0.0032405
GABPB1-AS1	1.825	0.0032422
KIAA1147	1.633	0.0032522
GPER1	-1.56	0.003264
MAP3K4	1.726	0.003267
SEC62	1.777	0.0032862
EPC1	1.529	0.0032903
TRMT13	1.601	0.003304
ZNF507	1.599	0.0033126
GRSF1	1.635	0.0033196
SUGT1	1.549	0.0033334
PPP1R16B	1.665	0.0033372
KHDRBS1	1.504	0.0033388
PCMTD2	1.815	0.0033427
232307_at	-1.636	0.0033476
TCF7	1.711	0.0033553
HNRNPDL	1.675	0.0033588
211985_s_at	1.595	0.00336
UMAD1	1.565	0.0033653
MAPK9	1.771	0.0033666
RBM26	1.638	0.0033671
ZFR	1.723	0.0033761
NAP1L1	1.598	0.0033905
LNPEP	1.676	0.0033963
SMARCE1	1.582	0.0033966
218280_x_at	-1.549	0.0033995
GPALPP1	1.774	0.0034
ANAPC10	1.503	0.0034051
UFM1	1.639	0.0034205
228370_at	1.709	0.0034242
CPOX	1.942	0.0034327
TWISTNB	1.623	0.0034464
ARPC5L	1.637	0.0034484
SLC25A36	1.594	0.003454
MTMR12	1.633	0.0034648
METTL9	-1.513	0.0034712
ARL4C	1.688	0.0034803
SLC5A3	1.741	0.0034941
NCOA5	1.568	0.0034952
METTL21A	1.598	0.0035113
TAF1B	1.52	0.0035186
TRBC1	1.76	0.0035224
220712_at	-1.524	0.0035235
SLC22A15	-1.62	0.0035313
BNIP3	1.876	0.0035371
TXLNGY	-1.696	0.0035423
AEBP2	1.995	0.0035439
BIRC3	1.685	0.0035443
PPM1K	1.94	0.0035624
MAF	2.02	0.0035764
SCAF4	1.531	0.0035876
LUC7L3	1.505	0.0035947
PM20D2	1.847	0.0036029
FAM122B	1.701	0.0036099
TIA1	1.825	0.0036186
ZFP90	1.671	0.0036199
243341_at	-1.567	0.003634
LRIG1	1.659	0.0036382
225310_at	1.88	0.0036469
TMEM267	1.805	0.0036474
205033_s_at	-2.511	0.00365
MAML2	1.647	0.0036594
NAP1L1	1.611	0.0036617
MIR3945HG	-2.256	0.0036654
KLHL28	2.491	0.0036745
1556462_a_at	1.747	0.0036873
ATP1A1	1.512	0.003717
NOL9	1.517	0.0037218
ELP2	1.688	0.0037222
ADO	1.767	0.0037318
202760_s_at	1.661	0.003738
ATXN1L	1.82	0.003749
NRIP1	1.854	0.0037495
HSPA4	1.613	0.0037545
NUP210	1.508	0.0037646
CD6	1.587	0.0037744
CD7	1.518	0.0037771
MYBL1	2.88	0.0038001
GLCCI1	1.871	0.0038021
NFATC3	1.528	0.0038041
209372_x_at	-1.594	0.0038216
YME1L1	2.187	0.0038225
238536_at	1.804	0.0038244
46167_at	1.518	0.0038305
GPN3	1.573	0.0038326
H2BFS	-1.647	0.0038343
FBXO3	1.818	0.0038446
RGL4	-1.739	0.0038723
LPAR5	1.61	0.0038916
FCMR	2.232	0.0038943
CHN2	1.556	0.0039324
1556402_at	2.119	0.003937
KIF3A	1.549	0.0039482
CAMK4	1.821	0.0039506
ECHDC3	-3.578	0.0039631
NUP88	1.752	0.0039787
ITM2A	2.494	0.0039791
VPS36	1.679	0.0039804
ERCC3	1.545	0.0039851
ERAP1	1.792	0.0039904
SPTLC2	-1.582	0.0039931
PRAG1	1.834	0.0040228
FAM102A	1.713	0.0040294
MED17	1.592	0.0040316
221123_x_at	1.586	0.0040338
MAN2A2	-1.525	0.0040474
TMEM206	1.578	0.0040512
205041_s_at	-3.612	0.0040533
RCAN3	1.652	0.0040558
2022-09-06	1.885	0.0040901
NECAB2	-1.534	0.0040901
ZNF639	1.998	0.004097
TMEM106B	1.7	0.0040985
DDX18	1.892	0.0041088
242384_at	-1.633	0.004113
MBNL2	2.087	0.004115
MTDH	1.52	0.0041218
CAMK2D	1.61	0.0041224
NUCKS1	1.83	0.0041276
VNN3	-1.607	0.0041343
CCT6A	1.598	0.0041446
FBXO21	1.68	0.0041502
PITRM1	1.519	0.0041514
BHLHE40	1.923	0.0041823
DIS3	1.746	0.0041882
HIVEP3	1.625	0.0041944
NUP205	1.567	0.0042022
TRIM37	1.514	0.0042037
LYRM7	2.032	0.004212
DDX1	1.593	0.0042152
PAX5	3.07	0.0042184
LAT	1.617	0.004222
METTL8	1.514	0.0042255
MRPS25	1.533	0.0042287
GIMAP1	1.508	0.004234
ZNF101	1.696	0.0042388
CR1	-1.513	0.0042421
BUB3	1.605	0.0042677
HAUS6	1.658	0.0042712
FYTTD1	1.832	0.0042844
PLEK2	-2.408	0.0043214
UXS1	1.513	0.0043481
CREBL2	2.127	0.004354
CEP68	1.976	0.0043678
NUP133	1.563	0.0043881
UBE2I	1.749	0.0044171
LATS1	1.636	0.0044218
PHF10	1.59	0.0044224
BDP1	1.958	0.0044322
LOC93622	1.721	0.0044355
SLC25A36	1.663	0.0044401
TRIM52	1.599	0.0044517
TCF4	1.577	0.0044548
PINK1	-1.657	0.0044607
SEC24B	1.691	0.0044671
LCK	1.661	0.0044729
1566959_at	-2.14	0.0044802
RAB30	2.214	0.0044863
TRAF5	2.081	0.0044946
ZNF805	1.512	0.0045018
KLHL36	1.669	0.0045098
HBZ	-2.09	0.0045235
PCYOX1	1.632	0.0045239
MTX3	1.78	0.0045257
TRA2B	1.548	0.0045313
SP4	1.864	0.0045473
MS4A1	3.311	0.0045614
GORASP2	1.567	0.0045628
ALPK1	-1.508	0.0045774
RNF125	1.861	0.0045909
GYPA	-2.438	0.004596
1558529_s_at	-1.596	0.0046001
SLC38A1	1.971	0.0046042
CUL4A	1.774	0.0046053
ZNF529	1.931	0.004614
CDKN1C	1.718	0.0046142
ADARB1	1.645	0.0046186
CDK6	1.739	0.0046234
UFSP2	1.549	0.0046246
DCK	2.484	0.0046351
LTB4R	-1.614	0.0046414
RRN3	1.662	0.0046429
FAM98B	1.888	0.0046454
CASP8AP2	2.281	0.0046578
ADD3	1.608	0.004658
UTP3	1.508	0.0046768
SLFN5	1.76	0.0046858
ORM1	-2.832	0.0046957
ARL4C	1.582	0.0047056
MAF	1.6	0.0047332
FAM214A	1.697	0.0047461
SREK1	2.024	0.0047534
SIN3A	1.611	0.0047562
NFATC1	1.515	0.0047631
ATMIN	1.784	0.0047664
TPP2	1.645	0.004779
DBR1	1.881	0.0047808
LANCL1	1.824	0.0047873
LEF1	2.471	0.0047907
SRSF8	1.532	0.0047932
ZNF75A	1.633	0.0047964
239619_at	1.655	0.004803
ZNF721	1.657	0.0048064
IGH	1.908	0.0048142
HIC2	1.558	0.0048174
YY1	1.63	0.0048262
TUBB2A	-6.198	0.0048326
NPHP3	1.591	0.0048415
212165_at	-1.521	0.0048418
JKAMP	1.51	0.0048438
DHX15	1.564	0.0048564
239205_s_at	-1.79	0.0048623
INHBB	-1.867	0.0048748
TPD52	2.145	0.0048798
231038_s_at	-1.577	0.0049061
PRSS33	1.758	0.0049116
232773_at	1.605	0.0049149
TFAM	1.816	0.0049222
MAL	1.683	0.0049527
RALB	-1.572	0.0049741
HSPH1	1.684	0.0050428
CHORDC1	2.075	0.0050472
HSPA9	1.601	0.0050581
SEC63	1.51	0.0050642
208470_s_at	-2.087	0.0050658
ARMC1	1.942	0.005081
CAND1	1.665	0.0050952
TRA2B	1.564	0.0051033
SYPL1	1.563	0.0051192
ORC5	1.589	0.0051348
PSMC2	1.536	0.005143
225256_at	1.596	0.0051448
CHM	1.857	0.0051566
NAE1	1.83	0.0051643
TOM1L2	-1.605	0.0051793
STRBP	1.517	0.0051933
AGPAT5	1.739	0.0051953
237568_at	-1.531	0.0052094
SSRP1	1.577	0.0052105
AKAP9	1.72	0.0052224
INPP4B	1.821	0.0052289
NUP107	1.662	0.0052324
UBR3	1.823	0.0052387
213047_x_at	1.525	0.0052437
TRAT1	2.13	0.0052542
GPALPP1	1.626	0.0052602
TM9SF3	1.86	0.0052693
COG6	1.826	0.0052715
C5orf22	1.514	0.0052721
CNIH4	-1.755	0.0052835
RBAK	1.695	0.0053022
MPO	-1.983	0.0053117
GALNT14	-1.543	0.0053248
PHF6	1.728	0.0053413
FCMR	1.848	0.005366
TAF5	1.547	0.0053715
IL7R	1.685	0.0053804
OTUD6B	1.505	0.0053845
228611_s_at	1.529	0.0053848
FBXO28	1.673	0.0054009
208661_s_at	1.727	0.0054152
URI1	1.588	0.0054204
PPM1K	2.008	0.0054278
THOC2	1.554	0.0054361
GORAB	1.714	0.0054538
NUDT16	-1.675	0.0054568
OSBPL3	1.533	0.0054663
SRSF10	1.96	0.0054787
CEACAM6	-2.951	0.005479
229373_at	-1.824	0.0054864
EBAG9	1.898	0.0054967
ENOPH1	1.841	0.005505
SOX15	-1.541	0.005513
PRPF38B	1.552	0.0055187
CCT4	1.531	0.0055248
TMEM19	1.69	0.0055258
IPO5	1.679	0.0055438
CHIC1	1.641	0.0055514
SLFN5	1.55	0.005559
PAXBP1	1.631	0.0055734
VEZT	1.808	0.005577
HELZ	1.553	0.0055812
PAXIP1	1.657	0.0056017
H1FX	1.718	0.0056021
FGF13	-1.647	0.0056035
SYNE1	1.769	0.0056272
236260_at	-1.655	0.0056295
KLHL14	1.618	0.0056425
CUL3	1.536	0.0056632
200912_s_at	1.722	0.0057072
ZNF420	1.535	0.0057149
RUNX3	1.768	0.0057395
MTO1	1.66	0.0057756
STAMBPL1	1.958	0.0057761
HSH2D	1.51	0.0057785
239131_at	1.604	0.0058138
PLPP5	1.999	0.0058145
FASTKD1	1.73	0.0058254
TLR5	-2.019	0.005848
212842_x_at	1.87	0.0058506
ESYT2	1.773	0.0058683
BEX4	1.663	0.0058704
MCFD2	1.557	0.0058762
APPBP2	1.693	0.0058858
ELANE	-4.095	0.0058878
ZRANB2	1.925	0.0058933
NAIP	-1.904	0.0058939
PIGP	1.588	0.0059311
C15orf40	1.802	0.0059383
NOSIP	1.509	0.0059582
GLUL	-1.645	0.0059592
ZNF227	1.503	0.0059633
HOXB2	1.509	0.0059687
LINS1	1.616	0.0059721
NSMCE4A	1.643	0.0059766
PAICS	1.579	0.0059776
SMIM19	1.585	0.0059822
NAPEPLD	1.64	0.0059908
CRYZ	2.019	0.0060009
LRIG2	1.798	0.0060285
IER3IP1	2.207	0.0060379
227754_at	1.707	0.0060498
SMIM13	1.526	0.0060867
RPL22	1.565	0.0060945
JDP2	-1.737	0.0061014
SLC5A3	2.13	0.0061214
RFC4	1.516	0.0061248
TC2N	1.592	0.0061443
METTL23	1.506	0.0061478
KIF2A	1.681	0.006162
SOCS7	1.626	0.0061676
RHOH	1.777	0.0061867
MTREX	1.644	0.0061921
DDHD1	1.671	0.0062157
NEDD1	1.717	0.0062213
1556923_at	-1.665	0.006226
LARS	1.514	0.0062343
MTERF4	1.562	0.0062485
PPHLN1	1.578	0.0062633
ISOC1	1.737	0.0062698
PAQR8	1.706	0.0062776
NT5DC1	1.614	0.0062825
GYPB	-2.356	0.0062948
214855_s_at	1.511	0.0063022
DENND2D	1.566	0.0063064
ARF6	1.59	0.006349
IKZF3	1.744	0.0063522
SHPRH	1.879	0.0063709
XPO1	1.571	0.0063833
C12orf66	1.582	0.0063913
UQCR11	-1.533	0.0063958
RILP	-1.531	0.0064136
ZNF395	1.789	0.0064223
FAM126A	1.892	0.0064379
AIMP1	1.878	0.0064429
MED23	1.601	0.0064431
CLOCK	1.67	0.0064445
STRBP	2.773	0.0064524
MGA	1.544	0.0064635
243882_at	1.548	0.0064671
CACNA2D3	1.674	0.0064875
IFT80	1.939	0.006488
NFATC2IP	1.607	0.006505
PSIP1	1.82	0.006506
PRPF4B	1.776	0.0065093
1557804_at	-1.543	0.0065814
BANK1	2.12	0.0065818
RPP38	1.518	0.0065898
ATP2A2	1.533	0.0066124
229629_at	1.739	0.006613
219043_s_at	1.636	0.0066171
ZNF146	1.63	0.0066219
CD79B	1.809	0.0066274
PHF10	1.607	0.0066398
TCL1A	2.735	0.006645
ZBTB2	1.584	0.0066662
IL10RA	1.527	0.0066726
SLC39A6	1.825	0.0066881
ABCE1	1.683	0.0066936
CD79A	2.169	0.0067345
PTEN	-1.51	0.0067586
HMG20A	1.651	0.00676
229031_at	-1.692	0.0067775
200624_s_at	1.675	0.0068079
MS4A1	3.252	0.006818
IQGAP2	1.579	0.0068252
216191_s_at	2.219	0.0068316
MAGT1	1.625	0.0068416
NAA25	1.553	0.0068512
HSPA13	2.098	0.0068514
TNFAIP8	1.615	0.0068732
FXR1	1.535	0.0068873
232584_at	1.556	0.0069385
USP36	1.504	0.006972
SLC16A7	1.511	0.006987
STK26	1.956	0.0069908
TSN	1.536	0.0069954
CTDSP2	-1.592	0.0070031
ZBTB20	1.874	0.00703
CTSO	1.531	0.0070503
CEACAM6	-3.248	0.0070543
NPRL3	-1.566	0.0070589
IGKC	1.929	0.0070622
AUTS2	1.886	0.0070648
1566964_at	-1.724	0.0070652
LOC102606465	1.748	0.0070657
236067_at	1.502	0.0070664
ABHD14B	1.566	0.0070872
DFFB	1.554	0.0070894
TERF1	1.793	0.0070895
PPP2CB	1.502	0.0070941
213620_s_at	1.557	0.0070954
GLUL	-1.647	0.0071002
ZNF827	1.528	0.0071124
209412_at	1.507	0.0071301
TIA1	1.577	0.0071969
HLX	-1.541	0.007207
PSIP1	1.763	0.0072102
ARL4C	1.623	0.0072312
KCNJ15	-1.557	0.0072336
ANKIB1	1.552	0.007244
ACSL5	1.508	0.0072441
AZU1	-2.113	0.0072731
CACYBP	1.53	0.007278
MAPK14	-1.522	0.0072838
AFG3L2	1.554	0.0072922
IGHM	4.481	0.0073046
IPO7	1.715	0.0073214
CDKN2AIP	1.6	0.0073215
KLF4	1.988	0.0073635
UFM1	1.617	0.0073705
TREM1	-1.736	0.0073872
1570607_at	-1.625	0.0074026
JMY	1.728	0.0074092
236699_at	1.564	0.0074344
ZFP36L2	1.539	0.007476
NUCKS1	1.61	0.0075032
DHRSX	-1.591	0.0075428
223012_at	-1.522	0.007559
DUSP7	1.626	0.0075615
SACS	1.522	0.007591
ZNF45	1.597	0.0076287
LRPPRC	1.707	0.007648
1569666_s_at	-1.53	0.0076642
CSPP1	1.577	0.0076692
KMT2E	1.741	0.0077035
SEC23A	1.981	0.0077201
LOC374443	1.823	0.0077275
CDKN1C	1.871	0.0077301
CD2	1.621	0.0077543
TLR6	-1.544	0.00777
ZNF664	1.761	0.0077828
HIST3H2A	-1.507	0.0077954
SMC4	1.766	0.0077954
NQO2	-1.725	0.0078377
OTUD1	1.583	0.0078476
SORD	1.624	0.0078555
CCR6	1.72	0.0079415
SAMSN1	-1.787	0.0079664
FGD4	-1.802	0.0079848
SMAD3	1.546	0.007985
CFAP97	1.978	0.0080274
SOX4	2.132	0.0080592
ENPP7	-1.596	0.0080781
SOCS2	1.651	0.0080851
HMGN3	1.584	0.0080872
242878_at	1.574	0.0080878
IMPDH2	1.523	0.008102
BEX2	1.645	0.0081289
TMEM106B	1.897	0.0081304
KCTD6	1.576	0.0081522
RPAP3	1.636	0.0081638
PAPOLG	1.927	0.0081662
IL1R1	-2.229	0.0082002
F5	-1.566	0.0082026
1557852_at	-1.819	0.0082096
ACADM	1.836	0.008253
PTPRCAP	1.55	0.0083056
PTCH1	1.852	0.0083404
UBR1	1.834	0.008344
FDX1	1.64	0.0083842
CX3CR1	1.767	0.0083963
TMEM14A	1.578	0.0084526
CAST	1.517	0.0084553
AASDHPPT	1.631	0.0084683
ALG2	1.505	0.0084804
PDLIM7	-1.537	0.0084824
HLA-DPA1	1.677	0.008486
CHRM3-AS2	1.561	0.0084874
CLEC4E	-2.065	0.0084902
HMBS	-1.676	0.0085102
MKNK1	-1.595	0.0085317
HNRNPDL	1.607	0.0085319
PPP1R2	1.873	0.0085418
217807_s_at	1.577	0.0085604
MTURN	-1.549	0.0085726
CCDC14	1.624	0.0086754
238431_at	1.521	0.0087028
232834_at	1.514	0.0087351
MEGF9	-1.575	0.0087664
VPS50	1.738	0.0087748
PPP1R3B	-1.522	0.0087814
ARID1B	1.595	0.0088172
CEACAM8	-3.754	0.0088308
PEA15	1.613	0.008835
TMEM181	1.708	0.0088433
ALPK1	-1.894	0.0088597
MON2	1.569	0.0088904
GRB10	-2.537	0.0088984
SIPA1L2	-1.698	0.0089153
DPCD	-1.659	0.0089196
UBR5	1.533	0.0089255
TBX21	1.687	0.008927
SLAMF1	1.687	0.0089444
ZNF518A	1.806	0.0089614
BIRC3	2.101	0.0089893
ANGEL2	1.634	0.0090018
VMA21	1.749	0.0090382
NR1D2	1.957	0.0090405
IARS2	1.588	0.009059
238604_at	1.543	0.0090656
ZNF260	1.633	0.0090658
ERG28	1.521	0.0090751
PAPD5	2.046	0.0090811
ALOX15B	-1.646	0.0091151
MYSM1	1.594	0.009122
EEA1	1.668	0.0091537
234997_x_at	1.865	0.0091635
IPO7	1.608	0.0091705
CPEB4	-1.517	0.0092242
236930_at	-1.594	0.0092399
MIR3945HG	-1.92	0.0092594
243915_at	1.742	0.0092934
ATF1	1.979	0.0093037
231886_at	-1.85	0.0093091
NAA35	1.592	0.0093125
RALGAPA2	-1.611	0.0093296
SCML1	1.519	0.0093392
C3orf58	1.99	0.0093428
PDE8A	1.58	0.0093594
REPS2	-1.7	0.0093616
CNOT6L	1.513	0.0093648
SVIP	1.679	0.0093669
DERL1	1.557	0.0093977
IBTK	1.65	0.0094115
JAZF1	-1.588	0.0094274
TMEM263	2.136	0.009457
243469_at	-1.563	0.0095101
PDE7A	1.691	0.0095222
POLR2B	1.548	0.009538
NOL8	1.543	0.0095431
ANKRD10	1.555	0.0095461
PFKFB2	-1.615	0.0095913
1555790_a_at	1.614	0.009601
TBC1D4	1.89	0.0096256
CCND2	1.732	0.0096344
DERL1	1.623	0.0096451
CCDC50	1.759	0.0096486
FMNL1	-1.533	0.0096522
SACM1L	1.549	0.0096745
IL13RA1	-1.774	0.009716
MCTP2	-1.543	0.0097252
TCL1A	2.711	0.0097681
208663_s_at	1.67	0.0097853
UBE2Q2	2.288	0.0097977
MS4A7	2.449	0.0098015
SPIN4	1.522	0.0098102
UFL1	2.115	0.0098154
AGL	2.299	0.009833
PARP12	1.687	0.0098407
GRPEL2	1.796	0.0098426
ABLIM1	1.892	0.0098445
THUMPD1	1.64	0.009878
226694_at	1.931	0.0098823
1560512_at	1.613	0.0099047
SORL1	-1.542	0.0099083
REV1	1.561	0.0099335
ZSCAN18	1.885	0.009947
CEP57	1.821	0.0099482
RECQL	1.619	0.009953
240094_at	-1.729	0.0099771
ATP11C	1.583	0.0099964
MTO1	1.514	0.0100167
PCNX1	-1.547	0.0100314
214741_at	1.711	0.0100316
MRI1	1.635	0.0100323
CCR7	2.354	0.0101022
218805_at	1.504	0.0101067
RBM7	1.588	0.0101086
CREBL2	1.556	0.0101352
ITGAV	1.654	0.0101833
PNPT1	1.798	0.0101936
WDR36	1.583	0.0101949
PTCD3	1.632	0.0102183
GFM1	1.505	0.0102319
PLCXD2	1.711	0.0102362
227351_at	1.623	0.0102417
SAP30	-2.111	0.0102532
MANSC1	-1.732	0.0102645
243780_at	3.207	0.0102678
237377_at	-1.665	0.0102685
243107_at	1.588	0.0103092
LRG1	-1.601	0.0103274
SLC4A7	1.948	0.0103304
NEDD4L	-1.817	0.010356
STYX	1.525	0.0103621
CDKN1C	1.679	0.0103629
SINHCAF	1.611	0.0103632
1570566_at	-1.654	0.0104498
C11orf58	1.542	0.010459
SLC7A6	1.671	0.0104758
FAM13A	1.839	0.0104818
TXK	1.939	0.0104922
LYSMD2	1.585	0.0104928
ARL14EP	1.538	0.0105036
LRIF1	1.657	0.0105125
RORA	1.748	0.0105247
RNF168	1.531	0.0105264
235747_at	1.576	0.0105397
USP32	-1.562	0.01055
HEATR5B	1.58	0.0105546
FAM13A	1.638	0.0105593
CYFIP2	1.613	0.0105622
ZCCHC6	-1.546	0.0106249
CCDC22	1.537	0.0106337
AAK1	1.528	0.0106425
211796_s_at	1.761	0.0106633
SERTAD2	1.552	0.0107069
TRPM7	1.536	0.0107292
AAED1	1.506	0.0107383
GSAP	1.567	0.010751
CPT1A	1.686	0.0107603
244218_at	-1.577	0.0107679
UPF3A	1.602	0.0107874
CSF1R	1.506	0.010788
IRF2BP2	1.533	0.0107916
NPRL3	-1.544	0.0108174
217572_at	-1.511	0.0108188
KCNA3	1.762	0.0108206
CMTR2	2.316	0.0108289
1561195_at	1.588	0.0108366
FHIT	1.734	0.0108494
RAD17	1.53	0.0108599
222140_s_at	1.556	0.010898
API5	1.606	0.0109377
MEF2C	1.623	0.0109552
THEM4	1.778	0.0109666
HLA-DQA1	3.727	0.0109717
NPRL3	-1.66	0.0109787
TRABD2A	1.796	0.0109811
LILRA5	-1.779	0.0110264
MRPS31	1.563	0.0110277
208073_x_at	1.637	0.0110531
ZBTB44	1.702	0.011076
ELK4	1.54	0.0111078
ADGRE2	-1.846	0.0111374
TMEM87B	1.737	0.0111782
ACBD3	1.545	0.0112015
TNRC6C	1.633	0.0112131
SRSF3	1.661	0.011217
ZMYM4	1.569	0.0112382
203614_at	1.625	0.0112772
SEC63	1.613	0.0113035
APBA2	1.539	0.0113168
EBF1	2.208	0.0113292
PTPN22	1.531	0.0113296
URI1	1.628	0.0113683
CEP192	1.58	0.0113903
200626_s_at	1.704	0.0114345
DENND2D	1.522	0.0114348
CREBZF	1.586	0.0114743
MRPS18B	1.547	0.011507
UBE2E2	1.672	0.0115422
HECW2	-1.632	0.0115754
KRR1	1.596	0.0115774
TMEM19	1.639	0.0115964
SIGLEC5	-1.567	0.0116289
HPS5	1.554	0.0116296
F5	-1.674	0.0116343
UBTD2	1.519	0.0116373
RAN	1.808	0.01167
210645_s_at	1.678	0.0117098
RORA	1.725	0.0117344
MALT1	1.581	0.0117884
1562529_s_at	1.669	0.0117958
SPTB	-1.639	0.011871
CLEC4D	-1.976	0.0118972
LTF	-3.168	0.0119329
MICAL2	-1.505	0.0119515
EDRF1	1.552	0.0119563
MED1	1.527	0.0119589
HDHD2	1.619	0.0120544
CEP350	1.538	0.0121015
MDM1	1.753	0.0121461
UBE3A	1.664	0.0121613
SLC16A7	1.554	0.0121618
SRSF10	1.894	0.0121653
SNX30	1.654	0.0122093
ASNS	1.736	0.01224
239701_at	-1.509	0.0122437
ST6GALNAC4	-1.861	0.0122778
CLOCK	1.613	0.0123205
UBE3A	1.644	0.0123237
CUL5	1.884	0.0123305
IFT80	1.662	0.012335
COPS4	1.547	0.0123368
SLC11A1	-1.516	0.0123524
ACBD5	1.608	0.0124051
PDHX	1.809	0.0124255
RTN1	1.776	0.0124369
202104_s_at	1.514	0.0124754
MTF2	1.537	0.0125516
LMBRD2	2.054	0.0126313
CCSER2	1.621	0.0126341
PI3	-2.542	0.0127228
1562852_at	-1.501	0.0127342
RNASEH1	1.567	0.0127783
MAFF	1.735	0.0127922
RETREG1	1.564	0.0127944
STAT2	1.578	0.0128056
SAMD3	1.757	0.0128208
STMN3	1.662	0.0128396
239449_at	1.546	0.0128542
EVL	1.649	0.012873
ASGR2	-1.654	0.0129215
ZFP62	1.619	0.0129272
TRAM1	1.814	0.0129674
ZNF121	1.716	0.0129913
PREPL	1.603	0.0129939
PTGER4	1.662	0.0130126
MBNL1	2.094	0.0130707
MDFIC	2.323	0.0130857
TMEM245	1.604	0.0131568
ZAP70	1.592	0.0131597
ZNF451	1.554	0.0132005
227663_at	1.651	0.0132073
NRIP1	1.586	0.0132275
EBLN3P	2.032	0.0132544
DNAJC10	1.799	0.0132549
ESF1	1.576	0.013255
1559425_at	1.677	0.0132633
RIN2	1.996	0.0133052
LILRA5	-1.793	0.0133181
NUDT21	2.041	0.0133211
DANCR	1.533	0.0133866
CRISP3	-2.371	0.0133998
CRBN	1.697	0.0134051
CALHM2	1.503	0.0134233
ERCC6L2	1.509	0.0134609
ZBTB4	1.671	0.013463
CSF2RA	-1.617	0.0134796
MRFAP1L1	1.628	0.013486
IL32	1.708	0.0134974
UBL3	1.566	0.0135157
CDK17	1.803	0.0135754
CXCL8	1.91	0.0136119
HAL	-1.804	0.0136124
TOMM70	1.539	0.0137074
PRF1	1.684	0.0137159
232867_at	-1.675	0.0138106
CD27	1.581	0.0138508
CMPK1	1.659	0.0138955
PYROXD1	1.983	0.0139195
RNF10	-1.666	0.0140051
RORA	1.607	0.0140411
WDR47	1.548	0.014065
ZNF302	1.608	0.0141078
BANK1	2.496	0.0141718
232974_at	1.546	0.0141914
TNFRSF10A	1.585	0.014192
GPR84	-1.653	0.0142208
LCN2	-2.465	0.0142619
TRPM6	-1.823	0.0142649
MORC3	1.556	0.0142687
NR2C1	1.577	0.0142956
UTP23	1.835	0.0143053
TCF4	1.55	0.0143296
MS4A1	4.018	0.0143538
SRP72	1.541	0.0143831
FAM169A	1.899	0.0143832
STAP1	2.219	0.0144954
OLIG1	1.979	0.0144968
LOC728613	1.964	0.0145159
213416_at	1.902	0.014519
NAIP	-1.734	0.01456
HELQ	1.529	0.0145627
FAM76B	1.601	0.0145809
TMEM168	1.636	0.0145913
ICE2	1.692	0.0146181
TRIM4	1.691	0.014637
ZNF573	1.802	0.014663
LEPROTL1	1.506	0.0146917
205557_at	-2.857	0.0146981
MFSD8	1.585	0.0147376
SLC9A6	1.55	0.0147511
PRMT3	1.562	0.014767
TLR2	-1.687	0.014772
MAN2A2	-1.589	0.0147907
RIOK2	1.529	0.0148276
SMARCA5	1.685	0.0148531
EED	1.597	0.0148769
ACOX1	-1.516	0.0148913
237594_at	1.544	0.0149446
TMPO	1.673	0.0149846
DUSP6	1.664	0.0150016
SNX4	1.674	0.0150646
CAAP1	1.665	0.0150901
MRVI1	-2.163	0.0151313
TTC19	1.578	0.015159
C20orf196	-1.687	0.0152251
FTO	1.534	0.0152581
ZNF644	2.002	0.0153291
TSEN15	1.697	0.0153763
SMYD2	1.552	0.0154348
CTSG	-2.407	0.0154735
ST6GALNAC4	-1.777	0.0156139
1564077_at	1.559	0.0156352
INTS13	1.541	0.0156593
UBE2F	-1.583	0.0156958
HLTF	1.552	0.0157398
1564378_a_at	-1.682	0.0157852
PRF1	1.557	0.0158096
ZBTB1	1.815	0.0158329
QKI	1.602	0.0158502
ATP2B1	1.687	0.0158927
MEF2C	1.668	0.0159302
RRM1	1.556	0.0159426
SUCLA2	1.7	0.0159603
CHD2	1.621	0.0159714
DCAF16	1.799	0.0160103
ZNF420	1.775	0.016018
F2RL1	2.01	0.0160361
DENND4C	1.757	0.0160373
C2CD5	1.517	0.0160715
CCNG2	1.873	0.0162429
TMEM268	1.603	0.0162441
ZBTB20	1.684	0.0162993
RNASE2	-2.027	0.0163061
LRRC8C	1.616	0.0163246
SIRPB1	-1.595	0.0163383
CD200	1.802	0.0163418
222266_at	1.841	0.0163548
VPREB3	2.077	0.0163613
AGMAT	1.839	0.0163932
FKBP8	-1.645	0.0163945
209312_x_at	1.531	0.0164157
230653_at	1.836	0.0164253
TMEM243	1.685	0.0164459
DAPK2	-1.621	0.0164596
SAMHD1	1.515	0.0164841
226558_at	1.918	0.0164977
EBAG9	1.653	0.0165213
ZBTB26	1.554	0.0165352
MINPP1	1.522	0.0166135
NAP1L1	1.548	0.0167981
SAMHD1	1.533	0.0168087
UHMK1	1.592	0.0168569
KLRB1	1.737	0.0168893
1555762_s_at	1.573	0.0169537
SGPP1	1.858	0.0169637
NFX1	1.564	0.0170095
CEP85L	1.587	0.0170315
NEMF	1.606	0.0170844
MOB3B	1.612	0.0171007
PEX3	1.608	0.0171012
N4BP2L1	1.673	0.0171042
FCAR	-1.565	0.0171479
237185_at	-2.523	0.0171563
DAAM2	-3.445	0.0171936
RBM18	1.588	0.0172562
GSEC	-1.888	0.0173118
RAB30	1.63	0.0173217
217655_at	1.522	0.0173492
240547_at	-1.582	0.0174008
QRSL1	1.649	0.0174249
N4BP2L2	1.577	0.0174498
232174_at	-1.66	0.0174914
CDKN1C	2.475	0.0175498
NOP58	1.506	0.017601
TMC8	1.541	0.017603
TAL1	-1.727	0.0176054
CCDC91	1.784	0.0176351
LY9	1.731	0.0176587
LINC00926	2.575	0.0177069
CCNG1	1.668	0.0177171
QKI	-1.545	0.0177413
SKP2	1.522	0.0177483
TNFAIP8	1.545	0.0178068
PTGDS	1.688	0.0178896
TMEM106B	2.69	0.0179354
MAN2A1	1.605	0.0179781
ETS1	1.594	0.0179927
MPHOSPH9	1.632	0.0180379
KIF13A	-1.7	0.0180445
236495_at	-1.539	0.0180542
C5orf24	1.71	0.0180848
TRMT13	1.894	0.0181095
GOLGA8A	1.817	0.0181214
PIKFYVE	1.576	0.0181566
FCER1A	3.216	0.0181857
HS3ST3B1	1.671	0.0182236
1559078_at	1.663	0.0182577
OCLN	1.575	0.0182958
TMF1	1.751	0.018342
SUB1	1.839	0.018413
NUP210	1.548	0.0184552
FAM117B	1.928	0.0184762
240019_at	-1.809	0.0184833
234339_s_at	1.591	0.0184887
PTPN11	1.537	0.0185187
CMPK1	2.044	0.0185237
TFRC	1.578	0.0186347
GRB10	-1.924	0.0186444
IL18R1	-2.648	0.0186594
KLHL6	1.608	0.0186618
ERBIN	1.564	0.0187441
ETNK1	1.691	0.0187524
OLAH	-1.722	0.0187551
GZMM	1.553	0.0188164
ERLEC1	1.645	0.0188207
PPM1F	-1.502	0.0188228
ANAPC5	1.52	0.018826
SLC25A24	1.921	0.0189087
CSE1L	1.522	0.0189632
ZNF468	1.511	0.0190597
GRB10	-1.763	0.0191383
DSC2	-1.84	0.0191524
TUBGCP3	1.542	0.0191871
ZNF140	1.577	0.0191876
STK39	1.709	0.0192176
RIOX2	1.662	0.0192787
PRKY	-1.566	0.0193177
UBA6	1.738	0.0193363
KRIT1	1.682	0.0193531
NUMB	-1.506	0.0195068
E2F2	-1.601	0.0195111
ARMCX3	1.523	0.0195219
NMD3	1.545	0.0195947
TMEM41B	1.513	0.0196251
G3BP2	1.51	0.0196602
FLVCR1	1.571	0.0196713
SGK1	1.77	0.0197091
IL13RA1	-1.527	0.0197314
239122_at	1.691	0.0197823
206272_at	1.528	0.0198085
BAG1	-1.629	0.0198132
ZNF22	1.618	0.0198802
KLRC3	1.881	0.0198827
CPSF6	1.555	0.019925
ATL2	1.529	0.0199953
213605_s_at	1.514	0.0200562
NOC3L	1.627	0.02006
PNRC2	1.592	0.0201408
SLC30A7	1.639	0.0201905
BAG1	-1.626	0.0202586
235693_at	1.563	0.0202868
1562528_at	1.606	0.0204156
ELK3	1.747	0.0204287
MPO	-1.661	0.0204501
239886_at	-1.525	0.0205387
221634_at	1.554	0.0205454
FKBP8	-1.538	0.0206097
ZNF302	1.549	0.0206942
EID1	1.524	0.0207412
JUP	1.618	0.0207493
POT1	1.551	0.0208104
MSMO1	1.575	0.0208123
BIN1	1.502	0.0208457
PCGF5	1.722	0.0208754
U2SURP	1.708	0.0209092
MMP8	-2.504	0.0209768
TNFSF14	-1.503	0.021057
CYBRD1	-1.725	0.0211861
242695_at	-1.68	0.0212941
ZCCHC7	1.676	0.0213167
THOC1	1.503	0.0213393
KCTD18	1.613	0.0213705
BET1	1.598	0.0214074
DYNLT3	1.772	0.0215001
SIKE1	1.542	0.0215095
PTEN	-1.557	0.0215678
FAM102B	1.817	0.0216063
MRPL19	1.533	0.0216198
FKBP1B	-1.68	0.0217121
FCRL3	2.184	0.021714
PVRIG	1.506	0.0218136
TCN1	-2.119	0.0218527
HLA-DPA1	1.757	0.0219281
DNAJB9	1.911	0.0220068
RAB18	-1.514	0.0221149
POP5	1.539	0.0222371
ATAD2B	1.534	0.0222569
PRKACB	1.673	0.0223436
SEL1L3	1.723	0.0223848
CD180	1.556	0.0224067
233010_at	-1.537	0.0224244
ZNF559	1.703	0.0224245
H2AFV	1.528	0.0224916
PQLC3	1.545	0.0225622
225319_s_at	-1.596	0.0225701
PMAIP1	1.599	0.0226681
TMEM64	1.801	0.0226814
237544_at	-1.533	0.0228661
234044_at	-1.576	0.0228883
CYB561	1.506	0.0230011
TGM2	-1.609	0.0230085
1554250_s_at	1.52	0.0231673
TNRC6A	1.526	0.0231827
SH3YL1	1.858	0.0233634
232726_at	-2.012	0.0233744
DENR	1.611	0.0233963
241435_at	1.661	0.0234026
AFG3L1P	1.6	0.0234218
TSPAN3	1.58	0.0235162
IFIT5	2.235	0.0235414
THEMIS	1.521	0.0235711
LRRC40	1.995	0.0235908
240673_at	-1.511	0.0236126
EXOSC8	1.529	0.0236357
ASXL2	1.524	0.0236362
AQR	1.566	0.023647
NMD3	1.778	0.0237358
EBLN3P	1.545	0.0237453
RAP1B	1.505	0.0237499
UTP18	1.513	0.0237842
CAPRIN2	1.536	0.0238559
PANK3	1.86	0.0239043
MS4A3	-2.275	0.0239282
TGFBR3	1.776	0.0239664
MDFIC	1.719	0.0241257
GLS	2.074	0.0242527
WDR11	1.535	0.0242889
APPL1	1.694	0.0243182
TMEM209	1.559	0.0243288
IFIT1	3.349	0.0244363
SLC30A5	1.586	0.0244973
213598_at	1.603	0.0245448
PIEZO1	1.581	0.0246275
AFFX-PheX-5_at	-1.506	0.0246582
DMXL1	1.884	0.0247075
SH3RF3	-1.504	0.024756
233816_at	-1.948	0.0247738
RDX	1.552	0.0247807
TAPT1	1.659	0.0247924
EPB41L4A-AS1	1.508	0.0248294
SAMSN1	-1.695	0.0248702
GCH1	1.966	0.0249353
FAM174A	1.526	0.0249629
AK3	1.573	0.0250216
PABPC1L	-1.702	0.0250643
TMEM135	1.637	0.025179
240723_at	1.557	0.0254171
PI3	-2.185	0.0254419
NLRC3	1.633	0.0255321
KPNA5	1.546	0.0255668
OFD1	1.537	0.0255832
242052_at	1.558	0.0255984
PASK	1.956	0.0256951
233300_at	1.611	0.0257211
CAMK2D	1.702	0.0258981
SVBP	-1.536	0.0259624
TBC1D9	2.098	0.0260779
PRSS23	1.509	0.0261453
HCG27	-1.552	0.026282
MYCL	1.535	0.026351
2022-03-08	-1.718	0.0264902
TRIM13	1.544	0.0265553
IFIT2	1.982	0.0265743
EIF4E	1.551	0.026644
ZNF12	1.526	0.0266637
241824_at	-1.739	0.0266743
PDP1	2.079	0.0266984
LINC01550	1.585	0.0267372
DDX60	2.238	0.0267484
PDE3B	1.546	0.0267484
ADGRG1	1.706	0.0268772
AHSP	-2.223	0.0269815
CTDSPL	-1.56	0.02703
PFKFB2	-1.611	0.0272772
ITPK1-AS1	-1.65	0.0273614
ASF1A	1.592	0.0275563
241956_at	1.701	0.0275902
SPPL2A	1.633	0.027668
RPL22	1.514	0.0277209
ZNF12	1.576	0.0277563
EIF3J	1.573	0.0277905
MSI2	1.605	0.0278366
RCN2	1.744	0.0279271
RANBP6	1.629	0.0279272
CCNJL	-1.544	0.0279603
CR1L	-1.697	0.0280811
236934_at	-1.663	0.0281848
HLA-DPA1	1.545	0.0281952
RECQL	1.519	0.0282115
LIPT1	1.636	0.0282248
IGHM	2.352	0.0282536
CD2AP	1.899	0.0285871
SWAP70	1.528	0.0286896
AFF4	1.514	0.0288048
216902_s_at	1.528	0.0289123
FKBP5	-2.34	0.0289322
FAM35A	1.601	0.0289754
LRRN3	1.855	0.0292107
KTN1	1.52	0.029267
224610_at	1.535	0.0293294
THAP9-AS1	1.547	0.0293784
SELENBP1	-2.191	0.029508
RBM43	1.52	0.0295612
SUCO	1.575	0.0296156
1565598_at	-1.663	0.0296273
GCC2	1.558	0.0296645
IRAK3	-2.042	0.0298491
KTN1	1.552	0.0299451
CD36	1.574	0.0299492
SEC24A	1.72	0.0302875
ANKRD9	-1.708	0.0302891
233867_at	-1.51	0.0302944
SLC38A5	-1.572	0.0302993
PBDC1	1.601	0.0304296
IRF5	1.756	0.0304441
INSIG1	1.501	0.0306114
C12orf75	1.557	0.0307283
236796_at	2.08	0.0307785
PGGT1B	1.814	0.0307803
ZNF91	1.56	0.030898
PCGF5	2.094	0.030919
PIK3C2A	1.7	0.0309668
SLC35B3	1.578	0.0309902
ITM2A	1.624	0.0310128
TMEM86B	-1.577	0.0310796
LCORL	1.663	0.0311093
235151_at	1.593	0.0312008
CLC	2.107	0.0312537
PPIL3	1.813	0.031359
LY96	-1.973	0.0313682
1558877_at	-1.566	0.0314187
TCFL5	1.514	0.0314789
OR52K3P	-1.537	0.0314896
239933_x_at	-1.558	0.031555
212706_at	1.614	0.0316192
[truncated: 147 more rows]

## Sheet: OvsV p0.05 FC1.5
Gene Identifier	Fold Change of O VS V	Parametric p-value
S100A12	-2.583	0.0001094
PDXK	-1.568	0.0001784
ZNF550	1.955	0.0002123
SDE2	2.077	0.0002694
FAM3C	2.695	0.0003517
TAGAP	1.727	0.0004139
FAM84B	2.408	0.0004504
KDM6A	2.077	0.0005576
MMAA	1.541	0.0007171
RECK	1.747	0.0007374
HNRNPH3	1.693	0.0007594
SRSF8	1.53	0.000768
QKI	1.577	0.0007861
KLHL20	1.524	0.0008142
CD47	1.983	0.0008532
UMAD1	1.698	0.0009685
EIF1AX	2.625	0.0009862
PTER	2.393	0.0010197
TMEM14A	1.764	0.0010201
CDKN2AIP	1.873	0.0010503
MTRR	2.177	0.0010827
CDKN1B	1.613	0.0010962
OTUD1	1.661	0.0011166
SNX9	1.946	0.0011201
FLI1	1.627	0.0011443
DCP1A	1.542	0.0011505
YTHDC2	1.951	0.001208
CBS	-1.863	0.0013659
CPOX	2.185	0.0013825
TMEM245	1.681	0.0016006
PTP4A1	1.51	0.0016336
TSPAN13	2.126	0.0016606
MGAT2	1.9	0.001668
EIF2AK3	2.073	0.0017908
ALG2	1.85	0.0018109
ANKRD36B	2.56	0.0018126
HLTF	1.788	0.0018133
TXLNG	2.381	0.0018161
HEG1	1.56	0.0018816
GOLGA8N	1.793	0.0018909
ATF1	2.732	0.0019464
DDHD1	1.929	0.0019674
SIRT1	1.733	0.0019833
TAF2	1.758	0.0020144
TRIM68	1.67	0.0020565
PCMTD2	1.822	0.0020855
PAPOLG	1.848	0.0020914
ID3	1.852	0.002151
ADO	1.695	0.0021901
PGM2L1	1.657	0.0021926
ZCCHC8	1.637	0.0022664
1554007_at	1.592	0.0023143
YY1	1.716	0.002354
FGD5-AS1	1.56	0.002362
FAM208B	1.957	0.0023669
PPP2CB	1.662	0.0023775
TSPYL1	1.586	0.0023801
LCMT2	1.656	0.0025743
PGLYRP1	-2.204	0.002587
1561019_at	-1.505	0.0026055
FAM174A	1.94	0.0026172
NUP35	1.617	0.0026446
FLVCR1	1.651	0.0026747
DIEXF	1.646	0.0026816
PTGER2	1.875	0.0027361
CRY1	2.35	0.0027496
HNRNPH1	1.604	0.002768
SMAD4	1.572	0.0027787
RRS1	1.552	0.0028112
TAGAP	1.518	0.0028631
1566959_at	-2.516	0.0029021
PPTC7	1.533	0.0029201
S100A8	-1.608	0.0029366
2022-09-06	1.857	0.002948
CCDC117	1.795	0.003023
AGK	1.533	0.0030436
SMDT1	1.563	0.0030578
GORAB	1.585	0.0030769
EIF1AX	2.035	0.003092
TBC1D31	1.583	0.0031693
C15orf40	2.087	0.0031694
TMEM106B	2.262	0.0032055
MAGT1	1.737	0.0032417
229869_at	1.591	0.0033071
C12orf29	2.045	0.0033197
UBE2D1	1.597	0.0033437
NELL2	3.306	0.0033527
MBNL1	2.063	0.0033847
KDM4C	1.616	0.0033989
P2RY10	1.715	0.0034308
SMNDC1	1.54	0.0034363
TLN1	-1.612	0.0034967
DBF4	2.01	0.0036349
CLINT1	1.752	0.003691
MEX3C	2.09	0.0037832
ISOC1	2.071	0.0037921
DCK	2.48	0.0038411
ARL6IP6	1.589	0.0038468
LRIF1	1.635	0.0038532
PNISR	1.671	0.003872
PRNP	2.523	0.0039072
GTF2H3	1.688	0.0039256
SEMA4A	-1.54	0.003932
ORC3	1.555	0.0039412
SFXN1	1.903	0.0039732
CCNG2	1.979	0.0040613
FAM122B	1.839	0.0040786
FAM122B	1.751	0.0040861
ZFAND5	1.51	0.0041097
UBL3	1.583	0.0041383
NUP54	1.947	0.0041585
LIN7C	1.597	0.0041796
EIF3A	1.797	0.0042054
G3BP1	1.714	0.0042167
TSPYL4	1.908	0.0042312
DSTN	1.674	0.0042577
SARAF	1.516	0.0042735
GIMAP6	1.769	0.0043395
XIST	32.465	0.0043554
RNF6	1.955	0.0043978
C1orf52	1.501	0.0044014
TFAM	1.959	0.0044186
AP4S1	1.565	0.0044205
RAP1B	1.554	0.0044446
2022-09-06	1.763	0.0044826
XIAP	1.507	0.004516
NUFIP1	1.549	0.0045342
TRIM4	2.113	0.0047405
1570607_at	-1.853	0.0047731
ADGRG3	-1.594	0.0048526
EIF1AY	-8.575	0.0048738
XIST	12.991	0.0049351
DYSF	-1.758	0.0050013
DYNC1I2	1.532	0.0050022
231592_at	1.557	0.0050496
TRERF1	1.989	0.0050518
CDC23	1.734	0.0050636
SEC62	1.846	0.0051665
TMEM109	1.567	0.0051827
ZCCHC11	1.797	0.0052263
PDS5A	1.692	0.0052515
ERAP1	1.9	0.0052593
ANKRA2	1.68	0.0053362
TADA1	1.574	0.0054036
LTB4R	-1.581	0.0054283
DOCK9	2.122	0.0054308
NMT2	2.214	0.0054455
CAMK4	2.28	0.0054795
THOC2	1.664	0.0054992
PTP4A1	1.633	0.0055036
ZNF507	1.537	0.0056346
ADO	1.723	0.0056736
200912_s_at	1.751	0.0056908
EIF4E	1.882	0.0056998
ARPC5L	1.703	0.0057046
LPIN1	1.873	0.0057188
MAP3K7	1.505	0.0057369
FGFR1OP	1.656	0.0057663
XIST	11.074	0.005772
CNOT7	1.765	0.0057873
TNFRSF9	-1.711	0.0058058
SRSF8	1.555	0.0058229
244218_at	-1.797	0.0058486
FAM98B	1.989	0.0058585
PPP3CC	1.609	0.0058721
RGL4	-1.525	0.0058759
DDX21	1.677	0.0059086
236592_at	-1.737	0.0059454
243158_at	-1.875	0.0059849
MSI2	1.954	0.0060083
FBXO21	1.835	0.0060173
SLAIN2	1.692	0.0060477
ZZZ3	1.622	0.006077
DOCK10	2.132	0.0060885
NSMCE3	1.583	0.0060894
UBE2D2	1.51	0.0061135
PEBP1	1.966	0.0061279
ATP6V0E2	1.616	0.0061337
SRSF10	2.039	0.0062004
XIST	29.606	0.006224
CDK17	1.582	0.0062862
LPGAT1	-1.621	0.0063791
KLHL28	1.986	0.0064047
233302_at	2.702	0.0064066
FBXO3	1.703	0.0064167
DNAJB14	1.56	0.006443
PMS1	1.916	0.0064651
HDHD5	1.543	0.0064709
PM20D2	1.947	0.0064721
KLF12	1.773	0.0065019
PSIP1	2.032	0.0065113
ADD3	1.641	0.0065295
MYSM1	1.615	0.0065624
HNRNPR	1.614	0.0065764
EIF1AX	1.714	0.0065876
DYRK2	1.813	0.0065893
225155_at	1.87	0.006591
HOXB2	1.626	0.0066011
P2RX1	-1.568	0.0066063
S1PR1	1.67	0.0066295
DYRK2	1.757	0.0066442
DIMT1	1.786	0.0066471
FAM220A	1.667	0.0067248
212414_s_at	1.928	0.0067362
LOC729870	-1.518	0.0067936
SOCS2	1.748	0.0068081
DFFA	1.54	0.0068808
MYC	2.261	0.0069176
ABCB10	1.713	0.006963
235028_at	-1.837	0.0070177
CAAP1	1.635	0.0070239
UFL1	1.653	0.0070318
PTER	1.619	0.0070367
SENP6	1.612	0.0070623
209412_at	1.513	0.0070745
XIST	1.731	0.0071124
PPP2R5E	1.602	0.007114
VEZT	1.851	0.0071326
AEBP2	1.979	0.0071739
LEF1	1.682	0.0071884
XIST	10.368	0.0072037
ZNF706	1.53	0.0072797
MTERF3	1.798	0.0073675
KPNA3	1.509	0.007378
TRMT13	1.66	0.0074013
AQP3	2.871	0.0074103
MDFIC	2.455	0.0074207
236422_at	-2.229	0.0074305
UBTD2	1.514	0.0074779
SRSF7	2.082	0.0075537
AZIN1	1.554	0.0075698
CENPC	1.533	0.0075722
DHX15	1.531	0.0075919
TRMT61B	1.715	0.0076812
216342_x_at	1.708	0.0076876
LY9	1.968	0.007739
PHC3	1.733	0.0077977
FLT3LG	2.263	0.0078281
SIMC1	1.622	0.0078671
MLLT10	1.747	0.0078908
241370_at	1.551	0.0079339
DIMT1	1.634	0.0079429
DYRK2	2.71	0.0079721
SYPL1	1.827	0.0080202
GRINA	-1.514	0.0080383
MAGEH1	1.618	0.008126
MREG	1.607	0.008135
MCEMP1	-2.053	0.0081542
PNMA1	1.765	0.008235
TGDS	1.735	0.0082956
PTGER4	1.714	0.0083333
GATA3	1.62	0.0083605
RPA2	1.549	0.0085004
DFFB	1.662	0.0085353
ASF1A	2.416	0.0085522
DDX3Y	-4.181	0.008559
ALG13	1.95	0.0085965
IER5	1.665	0.0086171
EIF1AX	2.112	0.0086675
LEMD3	1.666	0.0086735
TSNAX	1.876	0.0086865
DPEP3	-1.592	0.0087172
DIEXF	1.921	0.008757
TMEM245	1.739	0.0087575
SLC30A5	1.625	0.0087973
AASDHPPT	2.193	0.0088413
NEDD1	1.544	0.0088733
206110_at	-1.92	0.0089429
TMEM106B	1.804	0.008964
RDH11	1.65	0.0090875
214882_s_at	1.552	0.0090917
RASGRP1	2.172	0.0090958
RYK	1.642	0.0091008
PRKCQ	1.655	0.0091072
ZXDB	1.643	0.0091177
225457_s_at	1.614	0.0091339
NAP1L1	1.579	0.0091735
CHM	1.729	0.0091793
ZCCHC2	1.75	0.0092482
ZNF639	1.993	0.0092753
IL2RB	1.54	0.0093276
PID1	1.909	0.0093453
HSPA13	1.74	0.0093658
ITSN2	1.516	0.0093775
DDX10	1.562	0.0094776
WWP1	1.84	0.0095143
MESD	1.635	0.0095305
PPIL1	1.652	0.00954
MMP9	-2.671	0.0095746
UBA2	1.98	0.0096026
NAA15	1.879	0.0096107
PRKD3	1.86	0.0096465
ADH5	2.01	0.0096737
UBE2Q2	2.61	0.0096937
240339_at	1.594	0.0097159
HOMER3	-1.579	0.0097369
YWHAQ	1.663	0.0097443
222490_at	1.935	0.009788
CREBZF	1.547	0.0097919
TSPOAP1-AS1	1.765	0.0098782
PDE12	1.523	0.0099296
HNRNPA2B1	1.549	0.0099302
SPOCK2	1.773	0.0100515
ARL1	1.612	0.0100691
ARMCX5	1.551	0.0100825
SMIM19	1.761	0.010158
ESYT2	1.64	0.0101614
NOL11	1.677	0.0103134
PIK3C2A	1.647	0.0103296
NBEAL2	-1.538	0.0103811
236398_s_at	-1.563	0.0103966
KLF12	2.082	0.0104407
EBAG9	2.177	0.010486
N4BP2L2	-1.5	0.0104891
231165_at	1.552	0.0104929
209501_at	1.521	0.010567
MPP7	1.58	0.0106069
TMF1	1.55	0.0106454
NT5DC1	1.751	0.0106499
RASA2	1.519	0.0107226
PRKCH	1.937	0.0107263
SLC39A10	1.972	0.010758
2022-09-06	1.754	0.0107798
RPS4X	1.568	0.0108111
PI3	-2.565	0.010831
ZBTB1	1.972	0.0108472
C12orf66	1.596	0.0108645
RIOK1	1.669	0.0109573
RUVBL2	1.507	0.0109907
XBP1	1.522	0.0110455
CFAP97	2.059	0.011055
FTSJ1	1.634	0.0110808
ATAD2B	1.501	0.0111581
RAD21	1.549	0.0111827
BET1	1.835	0.0111999
PRRC1	1.999	0.0112387
HS3ST3B1	2.123	0.0112586
SHPRH	1.766	0.0112989
BAG3	1.797	0.0113321
CEP57	1.894	0.0113373
HNRNPH1	1.754	0.0113409
GPATCH1	1.582	0.0113816
RIOX2	1.904	0.0114031
CYLD	1.608	0.0114126
EIF2S3	1.56	0.011416
ATXN1	-1.516	0.0114306
TNFRSF25	1.705	0.0114328
CHD2	1.654	0.0114767
236703_at	-1.506	0.0115297
YWHAQ	1.578	0.0115329
SREK1	1.885	0.0115652
GNPTAB	1.621	0.0116709
TECPR2	-1.51	0.0117065
LEPROTL1	1.64	0.0117189
CUL4A	1.531	0.0117792
RCAN3	1.745	0.0117995
PM20D2	1.528	0.0118467
C11orf58	1.594	0.0118818
KHDC4	1.516	0.0118836
NMT2	2.46	0.0118886
CAMP	-1.771	0.0118931
FAM13B	1.504	0.0118982
BRD1	1.522	0.0119157
SDAD1	1.705	0.0119333
HNRNPDL	1.533	0.0119853
ACKR3	1.769	0.0120074
GRPEL2	1.76	0.0121517
ALS2CR12	-1.626	0.0121531
CASP8AP2	1.852	0.012185
AXIN2	1.557	0.012195
NTPCR	1.674	0.0121966
RPS4X	1.682	0.0122972
234785_at	1.558	0.0123075
MAP3K3	-1.534	0.0123304
200624_s_at	1.756	0.0123309
HEATR5A	1.524	0.0123419
PLCXD2	1.514	0.0123637
ANKH	1.556	0.0123983
ANKRD44	1.601	0.0124183
RBM7	1.52	0.0124276
ATAD1	1.876	0.0124502
PURA	1.78	0.0125145
MORF4L2	1.566	0.0125744
PI3	-2.338	0.0126346
NOLC1	1.612	0.0126985
BCL2	2.105	0.012705
RFX7	1.694	0.0127181
MAML2	1.752	0.0127382
LATS1	1.514	0.0127882
FASTKD3	1.956	0.0128277
KCTD18	1.675	0.0129587
SMARCAD1	1.547	0.0129935
FBXL3	1.752	0.0129992
TMEM91	-1.569	0.0130001
CROCCP2	1.736	0.0130109
MCFD2	1.62	0.0130114
SLC4A7	1.672	0.0130246
PSMD12	1.627	0.0130285
KRIT1	1.524	0.0130714
SMC1A	1.896	0.0131271
NPHP3	1.546	0.0131417
EBLN3P	2.087	0.0131523
SYPL1	1.676	0.0132158
PROSER1	1.817	0.0134085
ZADH2	1.66	0.0134985
CD28	2.259	0.0135278
NDFIP1	1.596	0.0135526
227754_at	1.526	0.0135633
HBQ1	-1.663	0.0135824
HACD3	1.813	0.0135922
TMEM64	1.757	0.0136055
SLC26A8	-2.388	0.0136573
GNPNAT1	1.538	0.0136942
ATP8B2	2.117	0.0137888
MGA	1.612	0.0138066
XPO1	1.548	0.0138741
CNIH4	-1.584	0.0138759
RETREG1	1.846	0.0138952
LIN7C	1.529	0.0140107
RAB28	1.849	0.014073
TMEM161B	1.785	0.0140972
RIOX2	1.682	0.0141379
IL27RA	1.621	0.0141405
CNOT8	1.576	0.0141526
OSGEPL1	1.762	0.014221
NCK1	1.636	0.0142771
PSIP1	1.917	0.014318
NOSIP	1.64	0.0143527
TRAC	2.113	0.0144155
DARS	1.777	0.0144344
ZNF146	1.689	0.0144485
216782_at	-2.02	0.014522
CMPK1	2.216	0.0145664
FCAR	-1.873	0.0146275
VPS13C	1.663	0.0146301
CD247	1.693	0.0146474
PLEKHA1	2.194	0.0146754
TMEM87B	1.746	0.0146844
MAN1A2	1.562	0.0146879
ROPN1L	-1.619	0.014716
200631_s_at	1.505	0.014716
TM2D1	1.584	0.0147174
KRT10	1.561	0.0147476
NUDT7	1.568	0.0147521
SAE1	1.533	0.0148344
ITM2A	2.561	0.0148592
PATJ	1.533	0.0149971
CBLL1	1.522	0.0150133
JPX	1.599	0.0150195
DHX15	1.649	0.0150294
SRP72	1.753	0.0150357
RSPRY1	1.608	0.0151095
PNPT1	1.809	0.0151359
RBM8A	1.635	0.0151379
MAPK1IP1L	1.514	0.0151549
GORASP2	1.674	0.0151871
IL7R	1.999	0.0151983
40189_at	1.549	0.0152467
HMGB1	1.54	0.0152562
AGPAT5	1.591	0.0152656
OFD1	1.571	0.0152979
214290_s_at	-1.678	0.0153928
RCBTB1	1.606	0.0153968
FBXL14	1.544	0.0154101
FAM214A	1.674	0.0154278
220712_at	-1.616	0.0154501
EIF4E	1.694	0.0154524
RCAN3	3.014	0.015601
231644_at	-2.439	0.0156086
USP14	1.674	0.015644
EVL	1.652	0.0158285
CHORDC1	1.912	0.0158985
RAI1	1.541	0.0158986
244375_at	2.087	0.0159
SHQ1	1.592	0.0159648
RANBP6	1.63	0.0159873
SP4	1.735	0.0159967
SATB1	2.198	0.0161205
ORC2	1.503	0.0161759
RINT1	1.56	0.0161787
SCML4	1.813	0.016219
DHRSX	-1.624	0.0162513
PELI1	1.537	0.0163353
GLCCI1	1.668	0.0163663
ACTA2	-1.674	0.0163954
ATF1	1.778	0.016418
PRAM1	-1.558	0.0164332
AKAP11	2.094	0.0165404
ZDHHC2	1.658	0.016605
UFM1	1.5	0.0166383
ZNF529	2.015	0.0167081
GPALPP1	1.647	0.016729
LILRA2	-1.531	0.0167989
PPP1R16B	1.621	0.0168045
RBM17	1.551	0.0168124
FYN	2.004	0.0168399
NCBP2	1.634	0.0168426
ELK4	1.704	0.0168427
COL18A1	-2.216	0.0168472
USP14	1.629	0.0168537
MTSS1	1.546	0.0168725
ZC3H7A	1.522	0.0169107
ZNF655	1.532	0.0170223
KDELR2	1.526	0.0170397
UTP3	1.571	0.0170812
ASNS	1.617	0.0170981
ZCCHC2	1.704	0.0171003
221491_x_at	2.404	0.0171009
SMYD2	1.742	0.0172402
SEC23A	1.911	0.0172706
214363_s_at	1.607	0.0172746
CMC4	1.589	0.0173011
PEBP1	1.796	0.0173057
CEP68	2.091	0.0173273
SRSF10	1.516	0.0173375
ITGA6	1.702	0.0173653
HACD3	1.573	0.0173751
IARS	1.599	0.0173946
RRAS2	1.91	0.0174325
DNAJC24	1.684	0.0174622
MAN1C1	2.127	0.0174637
KDM2B	1.694	0.0175526
ZNF439	1.506	0.017561
TCF12	1.853	0.0176866
TFB2M	1.572	0.0177276
SRSF10	1.82	0.0177532
CACYBP	1.661	0.0178173
ZFP36L2	1.538	0.0178382
213047_x_at	1.586	0.0178822
CD96	1.891	0.0178865
THEM4	1.862	0.0179179
236280_at	2.86	0.0179185
ETS1	2.057	0.01798
TSC22D2	1.671	0.0180497
CPSF6	1.841	0.0181201
ARHGEF3	1.563	0.018132
BZW2	1.501	0.0182195
TCF7	1.968	0.0182252
LOC93622	1.759	0.0182529
SRSF11	1.704	0.0182609
NUP160	1.904	0.0182751
QSER1	1.728	0.018393
PLEKHA3	1.513	0.0184012
UBR5	1.524	0.018434
PRKCQ	1.697	0.0184537
218280_x_at	-1.636	0.0184589
ZNF101	1.781	0.0185731
NEK7	1.785	0.0186121
RASEF	1.606	0.0186187
KLHL36	1.702	0.0186278
1556462_a_at	1.805	0.0186342
DANCR	1.747	0.018682
NPM1	1.869	0.0187074
SUCLG2	1.805	0.0187475
FAM126A	1.76	0.0187804
239131_at	1.559	0.0187907
WDR75	1.523	0.0188675
KMT2A	1.607	0.0188853
OXCT1	1.641	0.0189225
CCR6	2.26	0.0189318
220890_s_at	1.681	0.0189739
UTY	-2.472	0.0190163
TRIB2	1.957	0.0190179
RBM26	1.609	0.0191573
238774_at	-2.236	0.0191958
KDM6A	1.656	0.019256
GALNT14	-1.606	0.0192586
SMAD7	1.516	0.019288
KIF3A	1.515	0.0193018
RECQL	1.528	0.0193369
HNRNPA3	1.599	0.0193645
PRKCQ-AS1	2.022	0.0193792
ACVR1	1.508	0.0193823
MAL	1.748	0.019392
BCL11B	2.026	0.0194545
IPO7	1.674	0.0194955
SLPI	-2.427	0.0195511
STK26	1.783	0.0196759
TNFAIP8	1.617	0.019694
CHMP7	1.575	0.019757
AMIGO2	2.062	0.0197605
LIPT1	1.888	0.0197654
TSN	1.576	0.0197835
MRPL19	1.653	0.019853
OXNAD1	1.762	0.0201041
MIS12	1.501	0.0202191
SLC25A32	1.788	0.0202457
202265_at	2.36	0.0202569
TMEM106B	2.569	0.0202599
EID2	1.62	0.0203616
222203_s_at	1.602	0.0203651
HSPD1	1.519	0.0203718
NAIP	-2.094	0.0204342
234997_x_at	1.684	0.0204426
RPS4Y1	-8.262	0.0204538
TPD52	1.837	0.0205637
YIPF5	1.613	0.0205806
233323_at	-1.547	0.0205984
ELP2	1.702	0.0206162
TTC37	1.612	0.0206563
LINC00954	1.576	0.0206814
TPP2	1.702	0.0206855
TTC37	1.963	0.0207034
IPO5	1.66	0.0207346
SRSF3	1.782	0.0207925
ZNHIT6	1.939	0.0208495
YWHAQ	1.668	0.020983
ARFGEF2	1.707	0.0210059
USP14	1.757	0.0210625
RPL22	1.719	0.0211529
PHF14	1.887	0.0212137
ITK	2.207	0.0212397
RASA1	1.546	0.0212429
SART3	1.688	0.021248
GIMAP1	1.601	0.0213121
HACD3	1.834	0.021337
NUCKS1	1.757	0.0214059
TNFAIP8	1.558	0.0214533
LRRN3	3.333	0.0214564
MED29	1.504	0.0214995
IFT80	1.766	0.0215366
DIS3	1.699	0.0215858
ANKRD9	-2.17	0.0215886
RBM26	1.59	0.0217606
PDLIM7	-1.701	0.0217613
IL7R	2.127	0.0218987
SETD6	1.524	0.0219011
BCL11B	2.315	0.0220533
EIF3F	1.539	0.0220924
SIKE1	1.531	0.0221266
GABPB1-AS1	2.619	0.0222152
TMEM223	1.599	0.0222258
LINS1	1.547	0.0222514
PPP2R5B	-1.543	0.0222598
ZNF302	1.786	0.0223428
TERF1	1.673	0.0223923
ADNP	1.637	0.022424
GATA3	1.786	0.0224244
SNX4	1.577	0.0225126
TSHZ1	1.724	0.0225484
CAMK4	1.89	0.0225556
TMEM181	1.679	0.0225627
PDE3B	1.563	0.0226182
MTPAP	1.609	0.02266
ZMYND11	1.688	0.0227229
243016_at	1.626	0.022834
LDHB	1.821	0.0228452
SLC30A5	1.764	0.0228839
CCND2	1.659	0.0229196
PAQR8	1.846	0.022936
BCL11A	2.11	0.0230072
CMTR2	1.912	0.0230279
MDM1	1.657	0.0230371
AKT3	1.862	0.0230442
ILF3	1.558	0.0230704
WDR36	1.508	0.0231072
ALDH6A1	1.638	0.02313
NOL9	1.502	0.0231416
BDP1	1.8	0.0231454
TRAM1	1.813	0.0231688
TPD52	2.163	0.0232081
UBE2D1	1.501	0.0232494
SLFN5	1.74	0.0232853
RORA	2.362	0.0232873
PPP1R2	1.802	0.0232959
TM9SF3	1.719	0.0235574
SRP9	1.709	0.0236032
RBBP4	1.573	0.023641
CLIP4	1.97	0.0236679
IBTK	1.582	0.0237257
UBR1	1.59	0.0237287
XPOT	1.688	0.0237313
BCL11A	1.651	0.0237677
GPR18	2.06	0.0238054
LIN7A	-1.503	0.0238263
233300_at	1.767	0.0238856
ZNF14	1.503	0.0239061
RBBP7	1.53	0.0239254
CD164	1.595	0.0239325
200626_s_at	1.665	0.0239927
NPM1	1.781	0.0240002
SUN1	2	0.0240393
INPP4B	2.004	0.024306
LRRC8C	1.74	0.0243594
TTC27	1.501	0.0244052
RSL1D1	1.885	0.0244175
LBH	1.744	0.0246639
NAP1L1	1.55	0.0246671
222669_s_at	1.702	0.0246944
CCNG1	1.736	0.0247357
PWP1	1.586	0.0247434
209181_s_at	1.515	0.0248181
ACTL6A	1.735	0.024833
FAM102A	1.836	0.0248399
ATL2	1.649	0.0249253
ATR	1.69	0.0249347
SERINC5	1.52	0.0249497
GORASP2	1.677	0.0249561
NUCKS1	1.891	0.0249565
MLLT3	1.599	0.0249872
NAP1L1	1.687	0.0250176
AP5M1	1.521	0.0250241
PDLIM7	-1.696	0.0250391
TRAF5	2.185	0.0250468
DR1	1.8	0.02506
HNRNPDL	1.673	0.0251423
200016_x_at	1.54	0.0252073
GLT8D1	1.533	0.0252099
ERAP2	2.578	0.025213
PDE7A	1.762	0.0252596
UBE2N	1.718	0.0252652
239780_at	-1.783	0.0253157
239069_s_at	2.027	0.0254627
MAST4	1.736	0.0254657
GYPB	-1.87	0.0254717
CSTF2T	1.632	0.0255538
201479_at	1.512	0.0255758
SYNCRIP	1.674	0.0255918
RXRA	-1.557	0.0256112
SLC38A5	-1.732	0.025636
DENND2D	1.646	0.0256452
SNX1	1.534	0.0256504
208810_at	1.555	0.0257334
243154_at	1.654	0.025769
ZFR	1.549	0.025774
241093_at	1.692	0.0258652
ZNF12	1.624	0.0259536
LRIG2	1.698	0.0260508
IER3IP1	2.047	0.0260612
ZNF12	1.668	0.0260709
DDX3Y	-3.819	0.0261065
1556402_at	1.764	0.0261171
BLNK	2.609	0.0261209
HNRNPA0	1.626	0.026229
SPIN1	1.801	0.0262372
HIST1H2BH	-1.629	0.0262486
KMT2E	1.608	0.0262835
TSHZ1	1.515	0.0262867
MEAF6	1.574	0.0264971
FBXO21	1.695	0.026509
KIF13A	-1.725	0.0265347
238604_at	1.572	0.0265529
IRF8	1.57	0.0266181
SYTL2	1.961	0.0266902
KRR1	1.556	0.0267908
AGMAT	2.219	0.0267948
UPF3A	1.6	0.0268233
PRPF4B	1.719	0.0268356
232472_at	-1.57	0.0268494
REEP3	1.72	0.0269893
SLC5A3	1.814	0.027029
NIFK	1.653	0.0270676
TMEM243	1.789	0.0270807
TNFRSF10A	1.514	0.0271056
TCEAL8	1.617	0.0271554
232174_at	-1.742	0.0271682
202760_s_at	1.516	0.0272498
NFATC2	1.518	0.0272844
ATM	1.534	0.027288
MAPK9	1.673	0.0273239
RAB13	-1.91	0.0273617
TMEM14B	1.513	0.0274485
ABCA1	-1.636	0.0274899
ST6GAL1	1.703	0.0276382
MED6	1.518	0.0277053
212842_x_at	1.814	0.0278202
225547_at	1.66	0.0278436
BBS2	1.517	0.0279304
CBFB	1.568	0.0279831
FBXL16	2.031	0.0280241
ZC3H12D	2.004	0.0280476
227274_at	1.761	0.0281922
GPRASP1	1.729	0.028199
239701_at	-1.724	0.0282077
DENND4C	1.732	0.028319
RPL24	1.532	0.028365
PNN	1.687	0.0283722
BUB3	1.547	0.028405
SUCLG2	1.622	0.0284178
KIAA1147	1.576	0.0284479
ITGB1BP1	1.586	0.0284694
GPALPP1	1.624	0.0285078
SLC38A1	1.815	0.0285167
BCL11A	1.919	0.0285477
CXCL5	1.981	0.0285658
PTGES3	1.521	0.0286623
TMEM19	1.601	0.0287084
TGIF1	1.625	0.0289653
CCNG2	1.926	0.028974
PABPC4	1.562	0.0289982
NFX1	1.65	0.0290121
243341_at	-1.535	0.0290337
ICE1	1.723	0.0290489
FUBP3	1.58	0.0290809
ZCCHC7	1.697	0.0291093
SMC4	1.662	0.0291405
LINC01550	1.813	0.0292998
LRPPRC	1.682	0.0293292
STMN3	1.815	0.029359
C12orf57	1.857	0.0293923
ANKRD36	1.547	0.0293938
TNRC6A	1.567	0.0294161
THUMPD1	1.524	0.0294302
217317_s_at	1.598	0.0294866
HOXB-AS1	1.608	0.0295904
TANC2	-1.618	0.029624
IRAK3	-1.861	0.0296481
SVIP	1.722	0.0297103
SRP72	1.605	0.0297271
TNFRSF10A	1.739	0.02992
ZBTB44	1.666	0.0299239
ICE2	1.684	0.0299404
ADD3	1.501	0.0299764
SGPP1	1.693	0.0299792
210972_x_at	1.64	0.0299922
BZW1	1.589	0.0300012
210387_at	-1.58	0.030085
1556657_at	-1.579	0.0301547
IRF2BP2	1.514	0.0302389
CLOCK	1.667	0.030399
BUB3	1.724	0.0304791
TTC39C	1.919	0.0306093
POLR2B	1.514	0.03065
FUNDC1	1.568	0.0306836
LYRM7	1.975	0.0307339
PASK	2.282	0.0307763
AUTS2	1.782	0.0308041
HNRNPDL	1.606	0.030823
LOC102606465	1.712	0.0308808
RAPGEF6	1.743	0.0308815
TRAT1	1.937	0.0309431
KAT6B	1.671	0.0311906
239886_at	-1.533	0.031205
PGGT1B	1.576	0.031285
LANCL1	1.779	0.0313151
ARMC1	1.706	0.0313717
TMEM245	1.532	0.0314332
KIF1B	-1.535	0.0314645
238970_at	1.534	0.0314746
NAA16	1.652	0.0314971
THEM4	1.952	0.03158
NAP1L1	1.63	0.0316969
222088_s_at	-1.522	0.031707
240666_at	-1.921	0.0317544
BMX	-1.839	0.0317655
SLC38A1	1.943	0.0318122
RRN3	1.575	0.032112
DIMT1	1.627	0.0321193
KIF1BP	1.623	0.0322146
CAMKK2	-1.505	0.0322207
BUB3	1.501	0.0322351
IPO7	1.734	0.0322528
ATP11C	1.504	0.0322703
PRPS1	1.57	0.0323883
ANKRD10	1.576	0.0324066
ADGRG3	-1.694	0.0324924
PTPN11	1.51	0.0325964
PCNX2	1.677	0.0326261
RCN2	1.663	0.0326323
HNRNPDL	1.545	0.0327035
PSMC2	1.522	0.032725
EID1	1.523	0.0328422
ERBIN	1.531	0.0329487
SGTB	1.77	0.0329515
CXXC5	1.631	0.0329679
AKAP9	1.678	0.0329818
TRA2B	1.535	0.0330136
ATXN1L	1.601	0.0330142
TSPAN3	1.935	0.0330167
NPAT	1.673	0.0330195
RASA3	1.515	0.0331039
TSPAN3	1.517	0.0332113
DBR1	1.695	0.0334018
TMPO	1.644	0.0334472
CDA	-1.518	0.0334582
GABPB1-AS1	1.741	0.0335279
IFIT2	1.905	0.0335533
JMY	1.7	0.0338879
MALT1	1.728	0.0339081
227062_at	-2.358	0.0339108
SUCLG2	1.678	0.0339856
MOAP1	1.571	0.0340217
238544_at	-1.712	0.0340289
CMPK1	1.695	0.0340475
MRI1	1.705	0.0340544
LYSMD2	1.566	0.0340964
228370_at	1.516	0.0341579
NR1D2	1.85	0.034264
PLEKHB1	1.502	0.0344055
238156_at	1.523	0.0345309
NAP1L1	1.633	0.0345823
RALGAPA1	1.928	0.034588
DDHD2	1.987	0.0346283
EIF1AY	-2.401	0.0346871
ANKRD28	1.694	0.0348436
GFM1	1.662	0.0348549
LDHB	1.772	0.0348593
AFG3L2	1.66	0.0348653
MTREX	1.543	0.0349076
PPP4R3B	1.563	0.0349219
1563473_at	1.714	0.0350147
RHOH	1.66	0.0350968
239555_at	-1.68	0.0351968
MPHOSPH10	1.594	0.0353161
TMEM263	1.874	0.0353572
TMEM206	1.557	0.0353853
EPB41L4A-AS1	1.743	0.0353987
CACNA2D3	1.716	0.0354239
OSTC	1.536	0.0354997
LDLRAP1	1.641	0.0355064
SLC25A24	1.692	0.0355199
ACADM	1.824	0.0355473
RNF138	2.034	0.0355488
AASDH	1.57	0.0356179
228611_s_at	1.501	0.0356509
MTA1	1.698	0.0356969
GLS	1.908	0.03571
ZFP90	1.622	0.0357528
TRBC1	1.745	0.0357586
CAMK2D	1.727	0.0358038
BACH2	1.5	0.0358226
TRABD2A	2.006	0.035858
UBR3	1.652	0.0358775
ATF2	1.764	0.0361264
231528_at	1.947	0.0361404
SLC8A1	-2.122	0.0361812
ZRANB2	1.835	0.0362121
ZBTB38	1.511	0.0364416
LMBRD2	1.701	0.0364844
GSPT2	1.563	0.0364963
F2RL1	2.118	0.0365493
U2SURP	1.641	0.0365662
GLOD4	1.72	0.0367377
NDFIP1	1.775	0.0367526
237568_at	-1.535	0.0368353
ARID5B	1.655	0.0368664
TMEM41B	1.542	0.0368862
APPBP2	1.503	0.0369599
GABPB1-AS1	1.82	0.0370633
ZNF644	1.7	0.0370932
200937_s_at	1.728	0.0371886
NLRC3	1.699	0.0372136
BEX4	1.659	0.0373253
THAP12	1.597	0.0373264
SLC30A7	1.561	0.0375929
PQLC1	-1.568	0.0376805
EXOSC8	1.674	0.0376954
FUBP1	1.569	0.0377103
PDS5A	1.505	0.0377395
AIMP1	1.709	0.0379137
UBE2I	1.692	0.0379382
PCNP	1.588	0.0379385
TCERG1	1.898	0.0379451
214129_at	1.692	0.0382057
TMX1	1.741	0.0382641
FLVCR1	1.532	0.038265
VWA8	1.59	0.038299
CBX5	1.587	0.0383102
UBXN6	-1.541	0.0384101
226558_at	2.119	0.0385035
MTDH	1.508	0.0385894
KPNA5	1.676	0.0386014
234044_at	-1.548	0.038808
HSPD1	1.655	0.0388462
230354_at	-2.865	0.0388912
IRAK3	-2.349	0.0389013
NSA2	1.625	0.038922
LY9	1.902	0.0389628
1562289_at	-1.769	0.0390285
UXS1	1.743	0.0390539
BACH2	2.535	0.0390987
PRKRA	1.582	0.0391844
LOC441081	-1.706	0.0392315
224623_at	1.583	0.039255
RAD17	1.555	0.039272
TARSL2	1.538	0.0393165
NIPAL3	1.616	0.0393994
DDX18	1.553	0.0394698
COPS8	1.547	0.0395183
TNIK	1.57	0.0395705
VAV2	1.561	0.0398117
KLHL24	1.529	0.0398445
SMC3	1.601	0.0399286
MYO7B	-1.619	0.0399536
RPL36	1.601	0.0399719
ETS1	1.698	0.0403317
BMT2	1.56	0.0403591
STYX	1.669	0.0403887
217807_s_at	1.596	0.0404247
PAPD4	1.531	0.0404449
SUCO	1.529	0.0404664
239296_at	-1.569	0.0406404
PHTF2	1.763	0.0406961
DDX3X	1.527	0.0407537
SRP72	1.586	0.0408011
KCTD6	1.63	0.040833
PPM1K	1.836	0.040952
RPL14	1.593	0.0410992
MS4A1	1.929	0.0412058
ATP2B1	1.52	0.0412101
MRFAP1L1	1.557	0.0412558
SRSF3	1.521	0.0413023
MRPL39	1.585	0.0413332
HOTAIRM1	1.603	0.0414807
SSBP1	1.511	0.0414816
CXXC5	1.654	0.0415273
EIF3E	1.613	0.0415363
FRG1JP	1.647	0.0415975
KDM5D	-2.329	0.0419336
CHRM3-AS2	1.663	0.0420778
243107_at	1.798	0.0420829
CUTALP	2.634	0.0421518
UBASH3A	1.798	0.0422329
HTATSF1P2	-1.796	0.0422368
UFL1	1.87	0.0423243
CD5	1.645	0.0424017
DDX50	1.522	0.0424441
CCSER2	1.69	0.0425097
BANK1	2.621	0.0425141
C11orf80	1.566	0.042563
KIF2A	1.529	0.0425642
BIRC3	1.834	0.0427237
HMGN3	1.608	0.0427468
LEF1	2.481	0.0427746
FCMR	2.127	0.0431086
WSB1	-1.504	0.0431926
CREBL2	2.07	0.0432194
KCTD15	1.58	0.0432234
CYP4F2	-1.588	0.0432559
ACBD5	1.528	0.0432933
SLC39A6	1.68	0.0434439
OR52K3P	-1.514	0.0434895
GOLGA8A	1.971	0.0435203
SRPRB	1.594	0.0436249
SLC2A5	-1.503	0.0437235
GAS2L1	-1.515	0.0439507
239449_at	1.501	0.0440292
TRBC1	1.744	0.0440838
KLHL7	1.524	0.0440925
RFK	1.67	0.044324
GPR183	2.226	0.0443314
200949_x_at	1.513	0.04443
FNBP4	1.528	0.0444929
SLFN5	1.697	0.0445208
SLFN5	1.654	0.0445957
SEH1L	1.682	0.0445981
DNAJC10	1.658	0.0446015
SLC5A3	1.563	0.0447086
IMPA1	1.548	0.0447948
UTP23	1.619	0.0449825
CUTALP	1.875	0.045037
1565598_at	-1.769	0.0451326
LY96	-2.117	0.0451656
PPP1R16B	1.504	0.0451854
C2CD5	1.502	0.0452435
ITM2A	1.826	0.0453016
GADD45A	-1.658	0.0453162
ARID1B	1.578	0.0453337
CPEB2	1.7	0.0453843
KIF1B	-1.516	0.0454246
CCT6A	1.564	0.0454791
1556658_a_at	-1.568	0.0454843
DUSP7	1.575	0.0455339
MTR	1.899	0.0457131
234339_s_at	1.684	0.0457305
DTWD1	1.501	0.0457914
CREBL2	1.549	0.0458109
CDC25B	1.525	0.0458159
ENOPH1	1.626	0.0459453
ERLEC1	1.653	0.0461121
RHOH	1.851	0.0461355
REPS2	-1.952	0.0461589
TCF4	1.791	0.0461723
MTURN	-1.573	0.0462081
EBAG9	1.724	0.0463738
DDX18	1.712	0.0464101
HTATSF1	1.565	0.0464217
242110_at	1.7	0.046619
SRSF7	1.535	0.0466667
FYTTD1	1.612	0.0466807
226444_at	1.978	0.0466956
239600_at	-1.569	0.0467264
MTERF4	1.549	0.0467453
213416_at	1.8	0.0468975
PNRC2	1.52	0.0469188
PHF10	1.552	0.0469202
AIDA	1.574	0.0471584
TRMT13	2.051	0.0473373
TMEM204	1.925	0.0474065
AGL	1.829	0.0474761
CDC14A	1.743	0.0474941
CYCS	1.763	0.04757
URI1	1.657	0.0476397
ENOSF1	1.572	0.0476537
GRSF1	1.558	0.0476939
213080_x_at	1.572	0.0477333
FNTA	1.525	0.0477482
204006_s_at	1.616	0.0480058
RPL10A	1.636	0.0480828
EIF2S3	1.531	0.0481568
NIF3L1	1.511	0.048295
FRG1JP	1.618	0.0483216
IREB2	1.519	0.0483741
ZDHHC20	1.54	0.0483814
C2orf88	-1.878	0.0483861
ZBTB21	1.558	0.0486012
TNFRSF25	1.547	0.0489082
RPL22	1.667	0.0490497
AFG3L1P	1.544	0.0490846
TXK	1.978	0.0490881
MS4A1	2.975	0.0491826
LINC01215	2.025	0.0492605
PCMTD1	1.698	0.049302
HACD2	1.644	0.0493344
PLEKHA1	1.742	0.0494507
HMG20A	1.641	0.0494683
JMJD1C	1.583	0.0494719
C11orf58	1.637	0.0495019
HADH	1.544	0.04954
236607_at	1.504	0.0495546
CD44	1.537	0.0496067
ESYT1	1.622	0.0496836
SIDT1	1.572	0.0497461
RNFT1	1.528	0.0498644
KIF1B	-1.591	0.049968

## Sheet: BvsC p0.05 FC2
Gene Identifier	Fold Change of B VS C	Parametric p-value
ANKRD9	2.201	6.62e-05
206110_at	2.019	0.0001197
CLEC12A	-2.461	0.0001469
BANK1	-2.115	0.0002468
MS4A1	-2.957	0.0003591
LINC00926	-2.204	0.0003648
236280_at	-2.2	0.0004547
NAPSB	-2.138	0.0005152
POU2AF1	-2.174	0.0005271
CLC	-2.463	0.0006635
MS4A1	-2.226	0.0006898
TMEM158	2.484	0.0007532
PAX5	-2.12	0.0007911
GYPB	2.216	0.0009692
MS4A1	-2.199	0.0010003
243780_at	-2.159	0.0015129
IGHM	-2.455	0.0022359
CA1	2.642	0.0022843
GYPB	2.345	0.0024497
IFI27	3.402	0.002519
GYPA	2.123	0.0025933
FKBP5	2.043	0.0029339
GYPB	2.023	0.0030954
XK	2.078	0.0033522
LRRN3	-2.475	0.0051306
ARG1	2.487	0.0091917
FCER1A	-2.276	0.0123797
DEFA4	2.389	0.0147013

## Sheet: MvsC p0.05 FC2
Gene Identifier	Fold Change of C VS M	Parametric p-value
CLEC12A	3.17	0.0006796
NAPSB	2.079	0.0008307
206110_at	-2.173	0.0026391
TXLNGY	3.635	0.0045879
DDX3Y	4.268	0.0052269
DDX3Y	5.207	0.0069724
RPS4Y1	11.819	0.0074734
EIF1AY	5.37	0.0083717
XIST	-20.521	0.0085024
KDM5D	3.346	0.0096596
XIST	-8.306	0.0111869
XIST	-20.93	0.0112918
TMEM158	-2.59	0.0117996
XIST	-6.883	0.0126443
IFI27	-3.486	0.014425
XIST	-6.412	0.0192402
UTY	2.39	0.0223093
EIF1AY	2.024	0.0283078
LRRN3	2.024	0.0290286
1560263_at	2.179	0.0493707

## Sheet: OvsC p0.05 FC2
Gene Identifier	Fold Change of C VS O	Parametric p-value
FKBP5	-2.676	0.0011962
IFI27	-2.138	0.0031864
CDKN1C	2.046	0.0084858
231484_at	2.236	0.0104016
CLC	2.571	0.0160271
CLEC12A	2.777	0.0176279
HEMGN	-2.023	0.0328765
FECH	-2.136	0.0369132

[truncated: 4 more sheets: VvsC p0.05 FC2, MvsO p0.05 FC2, MvsV p0.05 FC2, OvsV p0.05 FC2]
