# Supplementary material for: Behçet syndrome: The disturbed balance between anti‐ (CLEC12A, CLC) and proinflammatory (IFI27) gene expressions
Source: Immun Inflamm Dis. 2023 Apr 12;11(4):e836. doi: 10.1002/iid3.836 (PMC10091377; doi:10.1002/iid3.836)
Supplement: Supplementary file 6 — Support6 File. [file IID3-11-e836-s007.xlsx]

## Sheet: M & O
ProbeSet	Accession	UGCluster	Symbol	EntrezID
216894_x_at	D64137	Hs.106070	CDKN1C	1028
223344_s_at	AB026043	Hs.530735	MS4A7	58475
213476_x_at	AL565749	Hs.511743	TUBB3	10381
204141_at	NM_001069	Hs.654543	TUBB2A	7280
219669_at	NM_020406	Hs.232165	CD177	57126
210904_s_at	U81380	Hs.496646	IL13RA1	3597
201613_s_at	BC000519	Hs.343244	AP1G2	8906
207269_at	NM_001925	Hs.591391	DEFA4	1669
225525_at	AB051458	Hs.419171	KIAA1671	85379
200629_at	NM_004184	Hs.497599	WARS	7453
238245_at	AA701973	Hs.114084	ENPP7	339221
222315_at	AW972855		LOC100996756	100996756
205230_at	NM_014954	Hs.21239	RPH3A	22895

## Sheet: M & V
ProbeSet	Accession	UGCluster	Symbol	EntrezID
205863_at	NM_005621	Hs.19413	S100A12	6283
218224_at	NM_006029	Hs.194709	PNMA1	9240
203936_s_at	NM_004994	Hs.297413	MMP9	4318
212276_at	D80010	Hs.467740	LPIN1	23175
235568_at	BF433657	Hs.709539	MCEMP1	199675
218696_at	NM_004836	Hs.591589	EIF2AK3	9451
212229_s_at	AK001699	Hs.740376	FBXO21	23014
207384_at	NM_005091	Hs.137583	PGLYRP1	8993
212538_at	AL576253	Hs.596105	DOCK9	23348
213077_at	AL049305	Hs.231942	YTHDC2	64848
209604_s_at	BC003070	Hs.524134	GATA3	2625
244103_at	AW963092	Hs.520192	SDE2	163859
219279_at	NM_017718	Hs.46578	DOCK10	55619
205291_at	NM_000878	Hs.474787	IL2RB	3560

## Sheet: O & V
ProbeSet	Accession	UGCluster	Symbol	EntrezID
205863_at	NM_005621	Hs.19413	S100A12	6283
202671_s_at	NM_003681	Hs.284491	PDXK	8566
228099_at	AI805301	Hs.180257	ZNF550	162972
244103_at	AW963092	Hs.520192	SDE2	163859
201889_at	NM_014888	Hs.434053	FAM3C	10447
242388_x_at	AW576600	Hs.529984	TAGAP	117289
225864_at	AL039862	Hs.741352	FAM84B	157638
242750_at	AA678047	Hs.452864	MMAA	166785
205407_at	NM_021111	Hs.388918	RECK	8434
208990_s_at	AF132362	Hs.643472	HNRNPH3	3189
214789_x_at	AA524274	Hs.476680	SRSF8	10929
212265_at	AL031781	Hs.510324	QKI	9444
204176_at	AA808694	Hs.495035	KLHL20	27252
226016_at	AL118798	Hs.446414	CD47	961
226596_x_at	AK027125	Hs.652371	UMAD1	729852

## Sheet: M & O & V
ProbeSet	Accession	UGCluster	Symbol	EntrezID
205863_at	NM_005621	Hs.19413	S100A12	6283
228099_at	AI805301	Hs.180257	ZNF550	162972
218696_at	NM_004836	Hs.591589	EIF2AK3	9451
238066_at	AI733027	Hs.422688	RBP7	116362
203547_at	U47924	Hs.631659	CD4	920
212229_s_at	AK001699	Hs.740376	FBXO21	23014
235568_at	BF433657	Hs.709539	MCEMP1	199675
212276_at	D80010	Hs.467740	LPIN1	23175
1555736_a_at	AF165187	Hs.464438	AGTRAP	57085
218224_at	NM_006029	Hs.194709	PNMA1	9240
219279_at	NM_017718	Hs.46578	DOCK10	55619
218394_at	NM_024589	Hs.459795	ROGDI	79641
213077_at	AL049305	Hs.231942	YTHDC2	64848
244103_at	AW963092	Hs.520192	SDE2	163859
213737_x_at	AI620911	Hs.672754	GOLGA8N	643699
213619_at	AV753392	Hs.604001	HNRNPH1	3187
221493_at	AL136629	Hs.458358	TSPYL1	7259
203936_s_at	NM_004994	Hs.297413	MMP9	4318
226715_at	AW007319	Hs.487393	FOXK1	221937
228826_at	AK000271	Hs.718477	TSPOAP1-AS1	100506779
204917_s_at	AV756536	Hs.317248	MLLT3	4300
223028_s_at	BC005022	Hs.191213	SNX9	51429
1553972_a_at	BC007257	Hs.533013	CBS	875
201488_x_at	BC000717	Hs.445893	KHDRBS1	10657
225864_at	AL039862	Hs.741352	FAM84B	157638
224675_at	AK026606	Hs.578450	MESD	23184
212646_at	D42043	Hs.98910	RFTN1	23180
209674_at	D83702	Hs.151573	CRY1	1407
216894_x_at	D64137	Hs.106070	CDKN1C	1028
223344_s_at	AB026043	Hs.530735	MS4A7	58475
213476_x_at	AL565749	Hs.511743	TUBB3	10381
204141_at	NM_001069	Hs.654543	TUBB2A	7280
219669_at	NM_020406	Hs.232165	CD177	57126
210904_s_at	U81380	Hs.496646	IL13RA1	3597
201613_s_at	BC000519	Hs.343244	AP1G2	8906
207269_at	NM_001925	Hs.591391	DEFA4	1669
225525_at	AB051458	Hs.419171	KIAA1671	85379
200629_at	NM_004184	Hs.497599	WARS	7453
238245_at	AA701973	Hs.114084	ENPP7	339221
222315_at	AW972855		LOC100996756	100996756
205230_at	NM_014954	Hs.21239	RPH3A	22895
