# Supplementary material for: Behçet syndrome: The disturbed balance between anti‐ (CLEC12A, CLC) and proinflammatory (IFI27) gene expressions
Source: Immun Inflamm Dis. 2023 Apr 12;11(4):e836. doi: 10.1002/iid3.836 (PMC10091377; doi:10.1002/iid3.836)
Supplement: Supplementary file 7 — Support7 File. [file IID3-11-e836-s005.xlsx]

## Sheet: M vs. C
Gene Set	Description	Size	Expect	Ratio	P Value	FDR
GO:0043496	regulation of protein homodimerization activity	21	0.057315	34.895	0.0014785	0.87182
GO:0060037	pharyngeal system development	25	0.068232	29.312	0.0020976	0.87182
GO:0014032	neural crest cell development	79	0.21561	13.914	0.0012961	0.87182
GO:0014031	mesenchymal cell development	83	0.22653	13.243	0.0014946	0.87182
GO:0048864	stem cell development	83	0.22653	13.243	0.0014946	0.87182
GO:0060337	type I interferon signaling pathway	84	0.22926	13.086	0.001547	0.87182
GO:0071357	cellular response to type I interferon	84	0.22926	13.086	0.001547	0.87182
GO:0051149	positive regulation of muscle cell differentiation	86	0.23472	12.781	0.0016553	0.87182
GO:0014033	neural crest cell differentiation	88	0.24018	12.491	0.0017682	0.87182
GO:0034340	response to type I interferon	89	0.24291	12.35	0.0018265	0.87182
GO:0006614	SRP-dependent cotranslational protein targeting to membrane	94	0.25655	11.693	0.0021355	0.87182
GO:0006413	translational initiation	190	0.51857	7.7136	0.0017514	0.87182
GO:0007596	blood coagulation	318	0.86791	5.7609	0.0016663	0.87182
GO:0050817	coagulation	322	0.87883	5.6894	0.0017603	0.87182
GO:0007599	hemostasis	323	0.88156	5.6718	0.0017844	0.87182
GO:0042692	muscle cell differentiation	332	0.90613	5.518	0.0020123	0.87182
GO:0030335	positive regulation of cell migration	467	1.2746	4.7074	0.001579	0.87182
GO:2000147	positive regulation of cell motility	485	1.3237	4.5327	0.0019127	0.87182
GO:0051272	positive regulation of cellular component movement	497	1.3565	4.4233	0.0021633	0.87182
GO:0009611	response to wounding	635	1.7331	4.039	0.0015209	0.87182

## Sheet: O vs. C
Gene Set	Description	Size	Expect	Ratio	P Value	FDR
GO:1903975	regulation of glial cell migration	12	0.05941	50.497	2.487e-05	0.037635
GO:0008347	glial cell migration	46	0.22774	17.564	7.7463e-05	0.055897
GO:0032663	regulation of interleukin-2 production	54	0.26734	14.962	0.00014569	0.074574
GO:0006968	cellular defense response	55	0.27229	14.69	0.00015653	0.074574
GO:0050854	regulation of antigen receptor-mediated signaling pathway	57	0.2822	14.175	0.00017994	0.079141
GO:0002456	T cell mediated immunity	99	0.49013	10.201	0.00012995	0.07352
GO:0002685	regulation of leukocyte migration	179	0.88619	7.8989	2.9103e-05	0.037635
GO:0097529	myeloid leukocyte migration	194	0.96046	7.2882	4.8632e-05	0.055027
GO:0002449	lymphocyte mediated immunity	233	1.1535	6.0683	0.00015313	0.074574
GO:0007159	leukocyte cell-cell adhesion	315	1.5595	5.7711	2.4749e-05	0.037635
GO:0050900	leukocyte migration	414	2.0496	5.3668	5.7754e-06	0.026139
GO:0002250	adaptive immune response	377	1.8665	5.3578	1.6158e-05	0.037635
GO:0046649	lymphocyte activation	636	3.1487	3.8111	6.3854e-05	0.055897
GO:0050776	regulation of immune response	889	4.4013	3.1809	0.00010437	0.062982
GO:0006955	immune response	1867	9.2432	2.9211	1.266e-07	0.0011459
GO:0002682	regulation of immune system process	1371	6.7876	2.7992	2.8944e-05	0.037635
GO:0007155	cell adhesion	1348	6.6737	2.6972	8.0098e-05	0.055897
GO:0016477	cell migration	1352	6.6935	2.6892	8.3221e-05	0.055897
GO:0022610	biological adhesion	1356	6.7133	2.6812	8.6452e-05	0.055897
GO:0040011	locomotion	1708	8.456	2.4834	5.9082e-05	0.055897

## Sheet: V vs. C
Gene Set	Description	Size	Expect	Ratio	P Value	FDR
GO:0046833	positive regulation of RNA export from nucleus	7	0.93881	7.4562	7.738e-07	5.559e-05
GO:1905323	telomerase holoenzyme complex assembly	6	0.8047	6.2135	0.00023036	0.0070448
GO:0051031	tRNA transport	5	0.67058	5.965	0.0014409	0.030141
GO:1904869	regulation of protein localization to Cajal body	9	1.207	4.9708	0.00033748	0.0094579
GO:0051096	positive regulation of helicase activity	9	1.207	4.9708	0.00033748	0.0094579
GO:2000234	positive regulation of rRNA processing	9	1.207	4.9708	0.00033748	0.0094579
GO:0070943	neutrophil mediated killing of symbiont cell	8	1.0729	4.6601	0.0016995	0.034648
GO:0033750	ribosome localization	15	2.0117	4.4737	3.2185e-05	0.0013551
GO:0051571	positive regulation of histone H3-K4 methylation	16	2.1459	4.1941	6.4794e-05	0.0024438
GO:1904872	regulation of telomerase RNA localization to Cajal body	18	2.4141	4.1423	2.884e-05	0.0012398
GO:0046501	protoporphyrinogen IX metabolic process	11	1.4753	4.067	0.0014585	0.03028
GO:0018206	peptidyl-methionine modification	13	1.7435	4.0149	0.00063196	0.01563
GO:0002183	cytoplasmic translational initiation	30	4.0235	3.7281	1.6522e-06	0.0001076
GO:0090110	cargo loading into COPII-coated vesicle	14	1.8776	3.7281	0.0011179	0.024326
GO:0000963	mitochondrial RNA processing	15	2.0117	3.4796	0.0018546	0.036537
GO:0030033	microvillus assembly	22	2.9506	3.3892	0.00025553	0.0076847
GO:0061157	mRNA destabilization	27	3.6211	3.0377	0.00040538	0.010954
GO:0006405	RNA export from nucleus	135	18.106	2.9825	1.199e-14	4.5224e-12
GO:0006403	RNA localization	226	30.31	2.9363	0	0
GO:0051236	establishment of RNA localization	192	25.75	2.8349	0	0
GO:0050657	nucleic acid transport	189	25.348	2.7616	2.2204e-16	1.5461e-13
GO:0050658	RNA transport	189	25.348	2.7616	2.2204e-16	1.5461e-13
GO:0071426	ribonucleoprotein complex export from nucleus	127	17.033	2.7594	1.6674e-11	3.1445e-09
GO:0050854	regulation of antigen receptor-mediated signaling pathway	57	7.6446	2.747	7.2087e-06	0.00038611
GO:2000142	regulation of DNA-templated transcription, initiation	36	4.8282	2.6925	0.00049881	0.012901
GO:0001510	RNA methylation	73	9.7905	2.6556	1.2887e-06	8.7056e-05
GO:0051168	nuclear export	191	25.616	2.5765	6.3727e-14	1.741e-11
GO:0006364	rRNA processing	200	26.823	2.5351	6.5392e-14	1.741e-11
GO:0061013	regulation of mRNA catabolic process	143	19.179	2.5028	5.1314e-10	6.4513e-08
GO:0015931	nucleobase-containing compound transport	231	30.981	2.4854	4.885e-15	2.3273e-12
GO:1904356	regulation of telomere maintenance via telomere lengthening	60	8.047	2.4854	6.3267e-05	0.0024063
GO:0045058	T cell selection	48	6.4376	2.4854	0.00033527	0.0094579
GO:0048255	mRNA stabilization	36	4.8282	2.4854	0.001821	0.036148
GO:0042254	ribosome biogenesis	278	37.284	2.4407	0	0
GO:0016447	somatic recombination of immunoglobulin gene segments	49	6.5717	2.4347	0.00043654	0.011622
GO:0016072	rRNA metabolic process	234	31.383	2.4217	3.5083e-14	9.9241e-12
GO:0022613	ribonucleoprotein complex biogenesis	439	58.877	2.4118	0	0
GO:0032655	regulation of interleukin-12 production	51	6.8399	2.3392	0.00071955	0.016962
GO:0045727	positive regulation of translation	115	15.423	2.3341	5.1698e-07	3.9563e-05
GO:1903311	regulation of mRNA metabolic process	266	35.675	2.3266	2.9643e-14	8.6557e-12
GO:0031124	mRNA 3'-end processing	94	12.607	2.3003	8.8475e-06	0.00045504
GO:0042274	ribosomal small subunit biogenesis	62	8.3152	2.285	0.00033172	0.0094579
GO:0048024	regulation of mRNA splicing, via spliceosome	98	13.143	2.2825	7.4181e-06	0.00039499
GO:0051851	modification by host of symbiont morphology or physiology	69	9.254	2.2693	0.00018328	0.0058833
GO:0061077	chaperone-mediated protein folding	56	7.5105	2.2635	0.00075733	0.017623
GO:0048207	vesicle targeting, rough ER to cis-Golgi	66	8.8517	2.2595	0.00027607	0.0081933
GO:0006402	mRNA catabolic process	306	41.04	2.2417	1.4766e-14	5.1408e-12
GO:0046626	regulation of insulin receptor signaling pathway	60	8.047	2.2369	0.00062725	0.015599
GO:2000736	regulation of stem cell differentiation	67	8.9858	2.2257	0.00034458	0.0095973
GO:0006401	RNA catabolic process	339	45.465	2.2215	1.4433e-15	8.1654e-13
GO:1905269	positive regulation of chromatin organization	94	12.607	2.221	2.5927e-05	0.0011393
GO:0000375	RNA splicing, via transesterification reactions	330	44.258	2.2143	4.885e-15	2.3273e-12
GO:0000377	RNA splicing, via transesterification reactions with bulged adenosine as nucleophile	327	43.856	2.2118	7.2164e-15	2.9692e-12
GO:0000398	mRNA splicing, via spliceosome	327	43.856	2.2118	7.2164e-15	2.9692e-12
GO:0022618	ribonucleoprotein complex assembly	231	30.981	2.1949	1.154e-10	1.6582e-08
GO:0046824	positive regulation of nucleocytoplasmic transport	68	9.1199	2.193	0.00042745	0.011453
GO:0050864	regulation of B cell activation	111	14.887	2.1495	1.4938e-05	0.00069344
GO:0035065	regulation of histone acetylation	56	7.5105	2.1303	0.0021718	0.04174
GO:0034470	ncRNA processing	361	48.416	2.1274	1.7764e-14	5.7427e-12
GO:0045047	protein targeting to ER	106	14.216	2.1103	4.0123e-05	0.0016434
GO:0051169	nuclear transport	353	47.343	2.0911	1.8552e-13	4.6648e-11
GO:0006913	nucleocytoplasmic transport	350	46.941	2.0877	2.7423e-13	6.3648e-11
GO:0034249	negative regulation of cellular amide metabolic process	144	19.313	2.0712	3.7625e-06	0.00021832
GO:0090501	RNA phosphodiester bond hydrolysis	141	18.91	2.0624	5.5362e-06	0.00030557
GO:0008380	RNA splicing	413	55.39	2.0401	2.2871e-14	6.9008e-12
GO:0006417	regulation of translation	326	43.722	2.0356	1.5577e-11	3.0001e-09
GO:0046632	alpha-beta T cell differentiation	99	13.277	2.0335	0.00018867	0.0060136
GO:0006412	translation	606	81.274	2.0302	0	0
GO:0043043	peptide biosynthetic process	629	84.359	2.0152	0	0
GO:0016071	mRNA metabolic process	759	101.79	1.9942	0	0
GO:1900182	positive regulation of protein localization to nucleus	79	10.595	1.982	0.001339	0.028452
GO:0006397	mRNA processing	483	64.778	1.976	5.8842e-15	2.6632e-12
GO:0030098	lymphocyte differentiation	336	45.063	1.975	8.9445e-11	1.3273e-08
GO:0034101	erythrocyte homeostasis	118	15.826	1.9588	0.00013952	0.0047478
GO:0006399	tRNA metabolic process	179	24.007	1.9578	3.1237e-06	0.00018481
GO:0032543	mitochondrial translation	134	17.972	1.9475	6.0886e-05	0.0023353
GO:0034660	ncRNA metabolic process	529	70.947	1.9451	1.9984e-15	1.0641e-12
GO:2000278	regulation of DNA biosynthetic process	108	14.485	1.9331	0.00036355	0.010095
GO:0006396	RNA processing	877	117.62	1.9299	0	0
GO:0010608	posttranscriptional regulation of gene expression	478	64.108	1.9187	1.9962e-13	4.8836e-11
GO:0048524	positive regulation of viral process	83	11.132	1.8865	0.0025974	0.048066
GO:0043604	amide biosynthetic process	757	101.53	1.8813	0	0
GO:1903555	regulation of tumor necrosis factor superfamily cytokine production	134	17.972	1.8362	0.00032157	0.0093898
GO:1990830	cellular response to leukemia inhibitory factor	94	12.607	1.8244	0.0026652	0.049014
GO:0006518	peptide metabolic process	770	103.27	1.8108	0	0
GO:0046649	lymphocyte activation	636	85.298	1.7937	9.4147e-14	2.4349e-11
GO:0043414	macromolecule methylation	288	38.625	1.7864	7.5307e-07	5.4534e-05
GO:0016571	histone methylation	134	17.972	1.7806	0.00069841	0.016681
GO:0002429	immune response-activating cell surface receptor signaling pathway	296	39.698	1.7633	1.0461e-06	7.3404e-05
GO:0018394	peptidyl-lysine acetylation	165	22.129	1.7624	0.00024371	0.0074028
GO:0006606	protein import into nucleus	153	20.52	1.7544	0.00045387	0.012048
GO:1903320	regulation of protein modification by small protein conjugation or removal	215	28.835	1.734	5.5228e-05	0.0021364
GO:1903037	regulation of leukocyte cell-cell adhesion	282	37.821	1.7186	6.2526e-06	0.00033892
GO:0006888	ER to Golgi vesicle-mediated transport	213	28.567	1.7153	8.7071e-05	0.0030908
GO:0002703	regulation of leukocyte mediated immunity	193	25.884	1.6999	0.00024102	0.0073458
GO:0044265	cellular macromolecule catabolic process	1080	144.85	1.6915	0	0
GO:0002460	adaptive immune response based on somatic recombination of immune receptors built from immunoglobulin superfamily domains	245	32.858	1.6738	6.7644e-05	0.0025302
GO:0031647	regulation of protein stability	263	35.273	1.6727	3.8278e-05	0.0015764
GO:0072594	establishment of protein localization to organelle	532	71.35	1.6678	6.453e-09	6.5632e-07
GO:0046700	heterocycle catabolic process	592	79.397	1.6625	1.1673e-09	1.3546e-07
GO:0044403	symbiont process	763	102.33	1.6515	8.5764e-12	1.7644e-09
GO:0071824	protein-DNA complex subunit organization	232	31.115	1.6391	0.00021147	0.0066007
GO:0002694	regulation of leukocyte activation	475	63.705	1.6325	1.8102e-07	1.5172e-05
GO:1903706	regulation of hemopoiesis	384	51.501	1.631	2.8234e-06	0.00016814
GO:0043603	cellular amide metabolic process	1017	136.4	1.6276	1.6875e-14	5.6576e-12
GO:0048534	hematopoietic or lymphoid organ development	825	110.65	1.5907	8.1701e-11	1.2326e-08
GO:0045321	leukocyte activation	1169	156.78	1.5818	1.3101e-14	4.7435e-12
GO:0043401	steroid hormone mediated signaling pathway	189	25.348	1.578	0.0020456	0.039821
GO:0006886	intracellular protein transport	1095	146.86	1.573	2.2438e-13	5.3449e-11
GO:0009057	macromolecule catabolic process	1309	175.56	1.5721	6.6613e-16	4.307e-13
GO:0046651	lymphocyte proliferation	263	35.273	1.5593	0.00046179	0.012223
GO:0043254	regulation of protein complex assembly	442	59.279	1.552	8.5025e-06	0.00044488
GO:0016569	covalent chromatin modification	462	61.962	1.5332	1.027e-05	0.00051079
GO:0050776	regulation of immune response	889	119.23	1.5181	2.1542e-09	2.3781e-07
GO:0000082	G1/S transition of mitotic cell cycle	231	30.981	1.5171	0.0020755	0.040163
GO:0001775	cell activation	1317	176.63	1.506	5.4745e-13	1.2389e-10
GO:0051276	chromosome organization	1118	149.94	1.4939	1.0496e-10	1.5323e-08
GO:0001817	regulation of cytokine production	630	84.493	1.4912	1.7433e-06	0.00011113
GO:0010629	negative regulation of gene expression	1702	228.27	1.4895	7.7716e-16	4.6899e-13
GO:0032446	protein modification by small protein conjugation	776	104.07	1.4893	1.1903e-07	1.0262e-05
GO:0016579	protein deubiquitination	251	33.663	1.4853	0.0024276	0.045685
GO:0051603	proteolysis involved in cellular protein catabolic process	657	88.114	1.4754	2.1424e-06	0.00013104
GO:0097193	intrinsic apoptotic signaling pathway	283	37.955	1.4754	0.0016286	0.033582
GO:0045089	positive regulation of innate immune response	304	40.771	1.4716	0.0012133	0.026149
GO:1903827	regulation of cellular protein localization	500	67.058	1.4614	5.5853e-05	0.0021514
GO:0070727	cellular macromolecule localization	1807	242.35	1.4525	1.0325e-14	4.0636e-12
GO:0034613	cellular protein localization	1797	241.01	1.4481	2.1538e-14	6.7229e-12
GO:0010638	positive regulation of organelle organization	597	80.067	1.4363	2.8899e-05	0.0012398
GO:0046907	intracellular transport	1787	239.67	1.4145	1.4622e-12	3.2282e-10
GO:0043299	leukocyte degranulation	523	70.143	1.4114	0.00019935	0.0062655
GO:0006259	DNA metabolic process	961	128.89	1.4043	6.9949e-07	5.1478e-05
GO:1901566	organonitrogen compound biosynthetic process	1752	234.97	1.3959	2.0093e-11	3.5663e-09
GO:0065003	protein-containing complex assembly	1808	242.48	1.3898	1.7557e-11	3.2434e-09
GO:0080135	regulation of cellular response to stress	650	87.175	1.388	8.6256e-05	0.0030861
GO:0006955	immune response	1867	250.39	1.3858	1.1899e-11	2.3936e-09
GO:0009896	positive regulation of catabolic process	406	54.451	1.3774	0.00222	0.042486
GO:0015031	protein transport	1915	256.83	1.3666	5.4825e-11	8.7066e-09
GO:1903507	negative regulation of nucleic acid-templated transcription	1188	159.33	1.3494	1.2793e-06	8.7056e-05
GO:0032269	negative regulation of cellular protein metabolic process	963	129.15	1.3317	3.3557e-05	0.0013998
GO:0033554	cellular response to stress	1854	248.65	1.3111	3.3805e-08	3.2137e-06
GO:0000278	mitotic cell cycle	916	122.85	1.278	0.0005507	0.014042
GO:0034097	response to cytokine	1082	145.11	1.2611	0.00038846	0.010623
GO:0042981	regulation of apoptotic process	1460	195.81	1.2206	0.00038542	0.010572
GO:1902680	positive regulation of RNA biosynthetic process	1556	208.68	1.2124	0.00039237	0.010698
